# Supplementary material for: Effect of thermoformed tray architecture on transfer accuracy of lingual brackets: A prospective clinical study
Source: PLoS One. 2026 Jan 27;21(1):e0341332. doi: 10.1371/journal.pone.0341332 (PMC12843598; doi:10.1371/journal.pone.0341332)
Supplement: S1 File — (XLSX) [file pone.0341332.s001.xlsx]

## Sheet: Sheet1
traytype	toothtype	mesiodistal	buccolingual	vertical	rotation	angulation	torque
bl1	anterior	0.004	0.0018	0.001	0.376273	0.271347	1.73686
bl1	anterior	0.0575	0.0022	0.052	0.686702	4.62698	0.0813091
bl1	anterior	0.0251	0.009	0.091	1.89921	0.371442	4.71335
bl1	premolar	0.019	0.0308	0.0092	0.611601	0.386298	0.322052
bl1	molar	0.0023	0.052	0.038	0.067366	0.58257	0.60503
bl1	molar	0.059	0.116	0.137	2.80429	0.0306265	6.96526
bl1	anterior	0.008	0.0958	0.045	0.505324	1.60371	0.585055
bl1	anterior	0.015	0.1009	0.0181	0.0798319	2.21226	1.47009
bl1	anterior	0.011	0.0748	0.093	2.52901	0.327516	3.42928
bl1	premolar	0.0245	0.0426	0.0832	1.8637	0.08145	0.57652
bl1	molar	0.084	0.066	0.05	0.176432	0.494104	1.19257
bl1	molar	0.0355	0.0205	0.0983	1.21719	1.80825	1.10511
bl1	anterior	0.009	0.099	0.006	0.0924313	0.334988	0.00847994
bl1	anterior	0.0076	0.0331	0.05	0.237291	0.0136022	0.184528
bl1	anterior	0.0542	0.057	0.0108	2.77866	2.00862	1.14159
bl1	premolar	0.0717	0.101	0.123	2.41096	0.629619	5.78203
bl1	molar	0.011	0.091	0.063	0.394806	0.351509	2.94192
bl1	molar	0.0543	0.238	0.11	0.186174	0.487602	6.26989
bl1	anterior	0.0295	0.127	0.035	1.37443	0.173168	2.21252
bl1	anterior	0.027	0.16	0.014	0.28843	0.118146	0.340924
bl1	anterior	0.057	0.102	0.146	3.77745	1.00294	3.81383
bl1	premolar	0.034	0.083	0.0909	5.5075	1.25815	3.99892
bl1	molar	0.009	0.131	0.225	0.685547	1.53555	6.58508
bl1	molar	0.027	0.167	0.116	0.599271	0.0240329	4.25552
bl1	anterior	0.0604	0.0668	0.0254	0.114539	1.0957	0.332447
bl1	anterior	0.107	0.0681	0.0033	2.33353	1.03183	0.552012
bl1	anterior	0.049	0.0572	0.125	0.223964	0.811076	2.10767
bl1	premolar	0.01	0.13	0.156	0.0214293	1.40575	1.60749
bl1	premolar	0.043	0.066	0.1213	0.392538	0.933299	0.75975
bl1	molar	0.049	0.032	0.039	0.069211	0.539577	0.125621
bl1	molar	0.104	0.0079	0.0977	1.23057	3.1239	2.4321
bl1	anterior	0.078	0.037	0.0449	0.531406	1.41942	0.161572
bl1	anterior	0.038	0.0096	0.058	0.770976	0.591779	0.921345
bl1	anterior	0.008	0.0937	0.109	2.9312	1.94357	0.656371
bl1	premolar	0.0119	0.0182	0.0482	0.652601	1.23837	1.98839
bl1	premolar	0.058	0.019	0.1094	1.92093	1.08091	4.23787
bl1	molar	0.037	0.0305	0.017	0.881051	0.534099	2.0087
bl1	molar	0.0193	0.045	0.029	1.47219	1.49828	3.55183
bl1	anterior	0.017	0.008	0.195	1.94535	0.99379	5.127
bl1	anterior	0.0278	0.104	0.0593	0.0305124	0.699754	2.29014
bl1	premolar	0.0355	0.067	0.0148	0.170207	1.67944	0.577685
bl1	premolar	0.089	0.218	0.0209	2.71474	0.0778311	4.06988
bl1	molar	0.0382	0.053	0.0233	1.1938	0.657061	0.614891
bl1	molar	0.025	0.0513	0.1471	1.04697	0.140352	4.33923
bl1	anterior	0.079	0.043	0.11	0.54858	2.62716	3.57406
bl1	anterior	0.0691	0.083	0.0866	1.46371	1.641	1.72367
bl1	anterior	0.126	0	0.227	1.88847	1.63413	2.36587
bl1	premolar	0.081	0.0113	0.2408	0.583706	0.963048	2.03517
bl1	premolar	0.0589	0.0143	0.0787	0.63872	1.21978	1.80764
bl1	molar	0.029	0.0111	0.025	0.0298858	0.177603	2.14245
bl1	molar	0.005	0.0239	0.099	0.154207	0.0321756	2.07955
bl1	anterior	0.008	0.238	0.0792	1.14417	1.6732	0.795743
bl1	anterior	0.0521	0.102	0	0.339381	0.228887	2.79314
bl1	anterior	0.023	0.094	0.116	1.44082	0.202244	3.94183
bl1	premolar	0.1522	0.064	0.2266	0.349828	0.0508886	1.66204
bl1	molar	0.0455	0.099	0.133	0.49387	0.564212	0.916638
bl1	molar	0.0208	0.006	0.182	0.503636	0.241916	1.55514
bl1	anterior	0.041	0.238	0.1081	0.98504	1.34742	3.54563
bl1	anterior	0.0174	0.238	0.2208	0.897649	5.23391	0.428291
bl1	anterior	0.193	0.172	0.082	1.09597	1.76756	4.39373
bl1	molar	0.119	0.059	0.084	0.213109	0.250624	0.709858
bl1	molar	0.041	0.018	0.094	1.39969	1.81563	1.32088
bl1	anterior	0.035	0.074	0.097	3.74808	1.93936	3.08726
bl1	anterior	0.09	0.03	0.0338	0.908388	0.575724	1.09381
bl1	anterior	0.0605	0.096	0.232	0.019056	1.03852	1.82316
bl1	premolar	0.0292	0.0581	0.05	1.14801	0.916716	5.8764
bl1	premolar	0.0265	0.167	0.047	0.873775	0.626512	4.42756
bl1	molar	0.031	0.054	0.106	0.0197388	0.297889	2.17933
bl1	molar	0.0194	0.077	0.254	1.03389	0.278757	2.10276
bl1	anterior	0.0153	0.035	0.161	0.481508	1.39083	2.20658
bl1	anterior	0.105	0.09	0.01	0.322756	0.0474592	2.5904
bl1	anterior	0.0518	0.145	0.035	2.9386	0.113641	0.758578
bl1	premolar	0.129	0.0264	0.129	1.49068	0.968581	7.70617
bl1	premolar	0.011	0.035	0.1764	2.76675	4.05647	0.228412
bl1	molar	0.0012	0.029	0.0571	0.385979	0.19149	2.6606
bl1	molar	0.0473	0.082	0.165	0.351301	0.826313	0.531171
bl1	anterior	0.0258	0.0165	0.0054	1.01591	0.176231	0.549013
bl1	anterior	0.0141	0.0092	0.111	1.29916	1.01005	1.26669
bl1	anterior	0	0.021	0.079	0.0627134	2.13145	0.637982
bl1	premolar	0.0226	0.144	0.059	1.87806	1.75631	1.24677
bl1	premolar	0.0416	0.023	0.173	1.57759	0.578727	1.49224
bl1	molar	0.1023	0.106	0.0192	1.0468	0.691572	1.5214
bl1	molar	0.0607	0.0936	0.3535	0.322573	1.10991	4.51862
bl1	anterior	0.0125	0.0504	0.152	0.898171	2.08034	6.77927
bl1	anterior	0.061	0.1305	0.126	1.27878	0.0673356	2.09642
bl1	anterior	0.015	0.0431	0.147	0.306248	1.60641	1.62434
bl1	premolar	0.01	0.099	0.165	3.25131	0.48073	1.93773
bl1	premolar	0.049	0.0291	0.2118	0.578777	0.444792	2.75834
bl1	molar	0.0028	0.066	0.0711	0.533742	0.556774	2.84212
bl1	molar	0.0008	0.1484	0.3337	0.63553	0.859022	11.1487
bl1	anterior	0.0953	0.0803	0.33	1.40843	3.6327	6.40239
bl1	anterior	0.0476	0.0496	0.32	1.42538	1.77672	5.44633
bl1	anterior	0.1235	0.1382	0.342	0.100764	3.16267	2.87372
bl1	premolar	0.095	0.261	0.127	1.14426	0.576907	2.53318
bl1	premolar	0.0341	0.144	0.0779	2.79092	2.16473	3.24259
bl1	molar	0.0638	0.043	0.0794	3.2806	0.230941	0.433972
bl1	molar	0.066	0.006	0.0454	1.77328	0.347155	0.799541
bl1	anterior	0.021	0.0812	0.341	2.15086	1.52346	6.79402
bl1	anterior	0.0801	0.0742	0.008	0.711469	0.776771	0.241124
bl1	anterior	0.0293	0.04	0.183	0.876983	1.41156	0.143236
bl1	premolar	0.002	0.216	0.042	1.04777	0.111491	2.01074
bl1	premolar	0.107	0.129	0.2028	2.37917	0.695337	1.17371
bl1	molar	0.044	0.018	0.0268	0.285322	0.819233	0.765774
bl1	molar	0.029	0.128	0.079	1.08333	0.821731	4.43583
bl1	anterior	0.0171	0.0279	0.1729	1.18875	0.0218385	0.768742
bl1	anterior	0.0445	0.0774	0.151	1.51029	4.16163	7.13692
bl1	anterior	0.0849	0.0105	0.4407	3.42377	3.78697	0.932048
bl1	premolar	0.003	0.0495	0.024	0.716138	2.24426	1.33763
bl1	molar	0.062	0.1277	0.1151	2.74927	1.28289	2.07606
bl1	anterior	0.0142	0.0026	0.0108	1.29622	0.675311	0.808649
bl1	anterior	0.033	0.017	0.05	1.0643	5.28266	3.66687
bl1	anterior	0.045	0.1071	0.1251	0.355366	2.9129	1.86926
bl1	premolar	0.069	0.0611	0.3403	0.685907	5.66333	0.82538
bl1	molar	0.0258	0.2469	0.1479	1.5043	0.415669	3.92131
bl1	molar	0.056	0.0558	0.2121	0.588328	0.226142	1.68217
bl1	anterior	0.0224	0.066	0.121	0.463604	0.370752	0.102687
bl1	anterior	0.009	0.0996	0.092	1.18704	0.30315	0.62581
bl1	anterior	0.043	0.0021	0.017	1.06376	2.51181	0.799671
bl1	premolar	0.005	0.24	0.4042	0.636645	3.29482	15.5335
bl1	molar	0.0216	0.0386	0.023	0.275962	1.57308	0.633206
bl1	molar	0.034	0.2499	0.194	0.166033	1.22655	8.21925
bl1	anterior	0.011	0.0693	0.086	1.23215	1.83433	1.68479
bl1	anterior	0.0226	0.0745	0.047	0.39895	0.126211	0.070256
bl1	anterior	0.018	0.0324	0.27	0.0478277	1.09111	4.06651
bl1	premolar	0.034	0.055	0.124	0.159623	0.921784	1.43615
bl1	molar	0.044	0.104	0.18	0.54976	0.996677	2.88782
bl1	molar	0.0029	0.0031	0.084	0.403901	0.112258	0.398794
bl1	anterior	0.004	0.064	0.093	0.735389	0.501647	3.21057
bl1	anterior	0.05	0.109	0.1381	1.1337	2.76399	1.2175
bl1	anterior	0.0504	0.08	0.053	0.0418759	0.790968	2.91351
bl1	premolar	0.022	0.249	0.108	0.729009	2.07783	0.6976
bl1	premolar	0.0079	0.086	0.024	0.52197	0.334099	1.95065
bl1	molar	0.053	0.094	0.053	0.181142	1.58382	0.712886
bl1	molar	0.0199	0.02	0.1531	0.0592323	1.38001	0.402798
bl1	anterior	0.0325	0.047	0.061	0.63371	0.274023	0.106399
bl1	anterior	0.0765	0.007	0.0262	1.14889	2.79677	0.25834
bl1	anterior	0.178	0.021	0.08	0.914443	2.53788	1.13616
bl1	premolar	0.0213	0.232	0.064	1.41271	0.137512	1.6077
bl1	premolar	0.093	0.17	0.063	0.118629	2.86057	0.975682
bl1	molar	0.044	0.104	0.009	1.90407	0.18462	1.96892
bl1	molar	0.0018	0.061	0.0943	0.329089	1.60578	2.52536
bl1	anterior	0.0749	0.0192	0.174	0.061137	0.51894	3.35118
bl1	anterior	0.005	0.091	0.0291	0.0161618	1.32752	2.12821
bl1	anterior	0.0374	0.13	0.147	0.0131118	2.04253	1.84033
bl1	premolar	0.006	0.529	0.055	2.85766	0.27664	5.12376
bl1	premolar	0.002	0.033	0.1764	0.872947	0.240665	0.765445
bl1	molar	0.013	0.173	0.028	1.01518	0.320775	0.954774
bl1	molar	0.027	0.174	0.087	0.307899	0.178923	1.46159
bl1	anterior	0.0518	0.093	0.019	0.782565	1.3319	3.93735
bl1	anterior	0.147	0.131	0.118	2.69376	1.09165	0.753485
bl1	anterior	0.0154	0.034	0.216	0.840938	4.64282	2.3094
bl1	premolar	0.0559	0.168	0.111	1.04304	1.53471	0.047138
bl1	premolar	0.1669	0.067	0.346	3.30704	2.83204	1.47463
bl1	molar	0.0159	0.148	0.007	1.23288	0.246607	0.222537
bl1	molar	0.075	0.133	0.163	0.0906301	0.600715	1.03625
bl1	anterior	0.079	0.124	0.047	1.98015	1.22616	3.11122
bl1	anterior	0.051	0.048	0.078	0.656497	1.82864	0.254077
bl1	anterior	0.101	0.0654	0.238	0.224259	0.835436	1.56054
bl1	premolar	0.01	0.291	0.13	1.55237	1.13777	1.50844
bl1	premolar	0.003	0.157	0.032	0.435962	1.15782	2.12654
bl1	molar	0.0212	0.08	0.013	1.2312	0.415911	4.46535
bl1	molar	0.0805	0.0091	0.0816	1.17286	0.788664	0.224946
bl1	anterior	0.0173	0.116	0.073	0.482402	0.79275	2.38648
bl1	anterior	0.048	0.227	0.258	1.52826	1.02429	7.03738
bl1	anterior	0.006	0.0164	0.285	3.29209	4.79722	1.86286
bl1	premolar	0.0091	0.114	0.1403	0.644392	0.523743	1.4412
bl1	premolar	0.057	0.132	0.0258	0.797009	1.98106	1.86045
bl1	molar	0.0583	0.068	0.0787	2.96264	0.360039	2.55994
bl1	molar	0.049	0.057	0.1641	2.71743	1.57551	1.68031
bl1	anterior	0.011	0.17	0.1186	1.94838	1.9323	1.75943
bl1	anterior	0.026	0.33	0.0723	2.58407	2.92236	3.35638
bl1	anterior	0.0656	0.203	0.03	0.498474	0.250572	0.391571
bl1	premolar	0.0519	0.138	0.0636	0.719699	1.42973	2.26618
bl1	premolar	0.0826	0.065	0.1454	2.78512	0.465441	3.12605
bl1	molar	0.0125	0.207	0.261	0.378453	1.32241	8.39627
bl1	molar	0.007	0.172	0.0301	1.71821	1.72257	0.760689
bl1	anterior	0.014	0.154	0.0826	0.460695	1.19796	0.989452
bl1	anterior	0.005	0.266	0.005	1.06449	2.19523	2.97442
bl1	anterior	0.117	0.208	0.074	0.21042	0.0653906	3.60607
bl1	premolar	0.092	0.208	0.1254	4.64348	1.27717	0.346386
bl1	premolar	0.098	0.039	0.3256	2.29493	1.22202	0.986816
bl1	molar	0.044	0.083	0.1196	0.555209	1.03208	2.71325
bl1	molar	0.0074	0.116	0.052	0.229199	0.503079	0.31204
bl1	anterior	0.059	0.0223	0.066	0.777203	0.808722	1.27293
bl1	anterior	0.003	0.059	0.042	0.648619	0.430262	1.36953
bl1	anterior	0.0722	0.019	0.135	0.377585	0.766196	2.55531
bl1	premolar	0.0498	0.067	0.1934	2.13442	3.85571	9.05499
bl1	molar	0.007	0.053	0.106	0.323655	0.0179814	1.6927
bl1	molar	0.036	0.0004	0.1259	1.25393	1.11411	2.45884
bl1	anterior	0.04	0.03	0.0523	0.467845	0.868861	1.72959
bl1	anterior	0.098	0.0096	0.175	0.124765	2.50164	1.238
bl1	premolar	0.023	0.049	0.19	0.419116	1.45544	3.69402
bl1	premolar	0.049	0.131	0.1531	0.325905	0.309677	0.623403
bl1	molar	0.0383	0.05	0.189	0.468134	0.542205	1.29855
bl1	molar	0.0285	0.0594	0.1203	3.33614	1.53823	4.21091
bl1	anterior	0.029	0.039	0.148	1.97272	2.34013	3.38518
bl1	anterior	0.0591	0.113	0.047	0.864823	2.54052	2.04043
bl1	premolar	0.015	0.141	0.208	0.487428	3.11938	0.633431
bl1	premolar	0.031	0.147	0.113	0.309705	0.395777	2.44102
bl1	molar	0.159	0.063	0.188	2.22175	0.775436	2.03409
bl1	molar	0.042	0.179	0.156	0.341896	2.42687	3.1452
bl1	anterior	0.046	0.133	0.126	0.454225	1.99713	0.5521
bl1	anterior	0	0.052	0.161	1.82274	0.628669	2.07078
bl1	premolar	0.093	0.0349	0.116	2.64735	4.5846	0.664239
bl1	premolar	0.019	0.113	0.022	1.6652	7.86024	0.989192
bl1	molar	0.043	0.105	0.148	0.158148	2.35047	3.03923
bl1	molar	0.091	0.159	0.224	0.605184	0.4166	2.72023
bl1	anterior	0.0078	0.065	0.205	0.532539	1.8236	3.82269
bl1	anterior	0.0081	0.01	0.079	0.0546446	0.394098	1.54244
bl1	anterior	0.011	0.01	0.0452	0.305951	0.110437	0.785554
bl1	premolar	0.017	0.133	0.116	0.454131	2.38343	0.0887759
bl1	premolar	0.026	0.0731	0.0392	0.0402049	3.76592	1.53229
bl1	molar	0.0263	0.126	0.101	2.06826	0.601484	0.633226
bl1	molar	0.0454	0.028	0.025	0.982484	0.559606	0.601873
bl1	anterior	0.06	0.004	0.193	0.77233	2.80412	1.79665
bl1	anterior	0.0985	0.044	0.002	2.60827	0.115519	1.59613
bl1	anterior	0.005	0.112	0.387	3.38489	1.34969	5.95033
bl1	premolar	0.092	0.016	0.013	0.593918	4.3894	2.42365
bl1	premolar	0.076	0.143	0.0125	2.6453	1.91494	2.22055
bl1	molar	0.0031	0.0165	0.008	1.37984	0.560251	2.12928
bl1	molar	0.0092	0.126	0.141	1.34568	3.16817	0.600986
bl1	anterior	0.101	0.004	0.051	0.223243	0.733338	1.40343
bl1	anterior	0.062	0.059	0.069	0.867447	0.282956	0.453429
bl1	anterior	0.1328	0.073	0.024	2.04615	0.338985	0.203703
bl1	premolar	0.0022	0.0368	0.0444	0.734922	1.5192	0.00735935
bl1	premolar	0.0561	0.216	0.331	0.105088	0.931657	9.20091
bl1	molar	0.0031	0.071	0.403	0.33579	0.8055	0.186455
bl1	anterior	0.0432	0.0247	0.037	1.16594	1.00269	0.969633
bl1	anterior	0.0894	0.016	0.002	1.56301	0.656589	2.56534
bl1	anterior	0.133	0.108	0.1886	0.303092	2.11688	1.2957
bl1	premolar	0.042	0.052	0.152	0.568776	2.10147	0.298895
bl1	premolar	0.012	0.132	0.23	1.80285	7.79305	1.70484
bl1	molar	0.061	0.251	0.205	0.282506	0.569837	4.07739
bl1	anterior	0.0635	0.07	0.0348	1.11574	1.56758	1.11334
bl1	anterior	0.082	0.0067	0.376	0.718072	0.961003	8.07824
bl1	premolar	0.0566	0.065	0.04	0.696084	1.73977	1.07141
bl1	molar	0.041	0.034	0.033	0.657613	1.33922	1.97058
bl1	molar	0.0051	0.065	0.072	2.02502	4.15048	0.447472
bl1	anterior	0.055	0.076	0.098	0.860077	0.81572	1.87769
bl1	anterior	0.087	0.053	0.248	0.893396	3.63445	4.04152
bl1	anterior	0.087	0.498	0.151	1.27837	6.32767	8.14567
bl1	premolar	0.075	0.064	0.051	2.16571	1.33171	4.31783
bl1	molar	0.0075	0.164	0.007	1.44029	1.24882	3.74046
bl1	molar	0.0257	0.179	0.066	4.1998	1.6453	0.156905
bl1	anterior	0.1446	0.067	0.014	2.34694	0.278249	0.244221
bl1	anterior	0.0204	0.046	0.09	2.05372	2.29384	2.17558
bl1	anterior	0.102	0.1	0.137	0.429047	4.03349	0.179469
bl1	premolar	0.08	0.069	0.05	0.549075	0.604095	0.405983
bl1	molar	0.0492	0.053	0.0687	1.00988	1.25486	3.18643
bl1	molar	0.045	0.162	0.205	0.829555	0.961805	1.75606
bl1	anterior	0.0412	0.089	0.097	0.585406	0.0388094	4.46806
bl1	anterior	0.0963	0.158	0.0547	2.65316	1.99639	0.560556
bl1	premolar	0.069	0.161	0.0805	0.324244	1.927	0.257329
bl1	molar	0.016	0.028	0.26	0.7888	0.885662	1.48728
bl1	molar	0.0096	0.333	0.189	0.390751	0.222889	3.15176
bl1	anterior	0.049	0.076	0.016	0.194119	0.146557	2.09469
bl1	anterior	0.035	0.077	0.198	0.184975	0.471806	4.23626
bl1	anterior	0.059	0.075	0.128	1.68866	0.415022	2.93677
bl1	premolar	0.023	0.111	0.121	1.63174	0.767279	0.302274
bl1	molar	0.023	0.088	0.2017	0.711018	0.369115	3.81973
bl1	molar	0.0387	0.012	0.1286	0.643405	0.413857	2.03269
bl1	anterior	0.041	0.047	0.015	1.65586	1.49737	0.877419
bl1	anterior	0.027	0.0855	0.033	0.955424	1.31556	2.21319
bl1	anterior	0.029	0.035	0.257	0.625001	0.276668	3.91888
bl1	premolar	0.0795	0.065	0.1471	1.83078	3.25072	0.895339
bl1	molar	0.002	0.094	0.009	0.752463	0.57961	1.61242
bl1	molar	0.011	0.0589	0.0564	1.03738	0.535434	1.05692
bl1	anterior	0.0039	0.067	0.117	0.637332	0.858899	1.48796
bl1	anterior	0.0357	0.043	0.092	1.80866	1.71835	3.33194
bl1	anterior	0.0119	0.047	0.176	0.509131	1.33346	0.553901
bl1	premolar	0.0141	0.0264	0.267	0.826547	4.17696	4.97343
bl1	premolar	0.0277	0.178	0.062	1.67954	0.572997	8.95583
bl1	molar	0.171	0.16	0.349	2.5612	1.59269	5.02032
bl1	anterior	0.029	0.071	0.025	1.4055	1.25963	0.777999
bl1	anterior	0.0637	0.039	0.077	0.439799	0.380324	0.915245
bl1	anterior	0.0669	0.145	0.084	1.0212	0.233921	5.34167
bl1	premolar	0.08	0.054	0.0272	1.92929	4.18588	0.504963
bl1	premolar	0.0094	0.048	0.1889	3.63683	5.80808	3.42232
bl1	molar	0.0174	0.126	0.083	0.967655	0.310355	0.264988
bl1	anterior	0.0436	0.005	0.0018	0.499821	0.206299	1.39514
bl1	anterior	0.1164	0.027	0.346	0.221866	0.317272	8.16697
bl1	premolar	0.0316	0.109	0.0936	0.964613	1.64459	0.116934
bl1	molar	0.037	0.089	0.085	0.694632	0.390856	0.919083
bl1	molar	0.0448	0.113	0.12	0.0451782	0.204971	3.68287
bl1	anterior	0.089	0.0423	0.035	0.717256	1.66304	1.07941
bl1	anterior	0.182	0.04	0.101	3.51518	1.12676	0.0479724
bl1	premolar	0.0074	0.0106	0.0134	1.60256	2.11239	2.98669
bl1	molar	0.0099	0.19	0.063	3.36201	0.424974	1.83089
bl1	molar	0.013	0.114	0.0052	1.53165	0.714563	0.746248
bl1	anterior	0.038	0.087	0.028	1.80826	1.35091	0.868395
bl1	anterior	0.0028	0.21	0.03	0.656952	1.44221	1.25198
bl1	premolar	0.0132	0.089	0.185	1.22079	0.199433	1.75927
bl1	molar	0.0868	0.169	0.085	0.167853	1.33096	0.770072
bl1	molar	0.027	0.434	0.58	3.03031	0.825096	7.22871
bl1	anterior	0.079	0.169	0.0179	2.72885	1.04583	2.25778
bl1	anterior	0.076	0.0275	0.117	1.38719	3.33172	1.61512
bl1	anterior	0.056	0.065	0.228	2.90944	6.9136	5.79409
bl1	premolar	0.0078	0.155	0.12	1.21479	1.95901	0.436712
bl1	molar	0.0566	0.134	0.019	0.655659	0.2776	0.933912
bl1	molar	0.062	0.225	0.279	1.0224	1.08161	1.28599
bl1	anterior	0.018	0.041	0.014	0.448546	0.739036	0.48493
bl1	anterior	0.11	0.0027	0.39	2.68661	0.678444	6.19168
bl1	premolar	0.052	0.189	0.1406	1.13867	1.22764	1.56708
bl1	premolar	0.0122	0.192	0.3113	0.92392	1.96885	11.2999
bl1	molar	0.0851	0.027	0.1771	0.489803	1.49089	3.05291
bl1	molar	0.023	0	0.0498	0.48082	0.463323	0.914509
bl1	anterior	0.006	0.059	0.0107	0.802019	0.984548	0.766133
bl1	anterior	0.0217	0.031	0.123	0.76913	1.96523	5.55172
bl1	anterior	0.085	0.0102	0.332	2.18415	4.57487	4.26554
bl1	premolar	0.0856	0.226	0.0455	0.879469	0.0509895	0.313274
bl1	premolar	0.054	0.302	0.064	2.71826	7.5776	1.81614
bl1	molar	0.04	0.145	0.1247	0.538532	1.59554	0.815549
bl1	molar	0.0154	0.101	0.2985	0.417877	2.075	0.628338
bl1	anterior	0.106	0.351	0.243	0.441619	1.07568	6.82634
bl1	anterior	0.005	0.244	0.1067	0.0420406	1.14942	5.06304
bl1	anterior	0.0719	0.214	0.1119	0.476617	1.27034	0.282207
bl1	premolar	0.0264	0.014	0.1028	1.54647	3.15025	2.68999
bl1	premolar	0.037	0.067	0.1731	0.320451	0.407526	4.06488
bl1	molar	0.145	0.106	0.053	0.338983	1.11348	0.0638014
bl1	molar	0.099	0.129	0.192	0.0867954	2.69848	0.349855
bl1	anterior	0.0185	0.224	0.1162	0.534226	0.977061	0.569902
bl1	anterior	0.071	0.103	0.087	0.563817	0.369171	2.13396
bl1	anterior	0.037	0.199	0.1528	3.05448	4.61566	0.735839
bl1	premolar	0.028	0.0124	0.025	0.1144	2.12039	5.13198
bl1	premolar	0.1738	0.135	0.385	1.80601	0.600189	8.43203
bl1	molar	0.056	0.0596	0.109	0.721389	1.21982	6.60283
bl1	molar	0.031	0.175	0.1246	1.26309	3.45801	8.38401
bl1	anterior	0.003	0.034	0.058	0.0494759	0.291885	0.184272
bl1	anterior	0.049	0.0433	0.073	0.276555	0.694155	1.28156
bl1	anterior	0.014	0.007	0.079	0.0341833	0.349709	3.31614
bl1	premolar	0.002	0.217	0.2208	1.11782	1.47123	6.15594
bl1	premolar	0.0575	0.115	0.0969	2.29161	0.24413	0.923715
bl1	molar	0.02	0.101	0.031	0.491863	0.1688	0.0640229
bl1	molar	0.012	0.202	0.0835	0.588529	0.574423	1.11327
bl1	anterior	0.022	0.0179	0.016	2.71574	0.505022	2.71533
bl1	anterior	0.0523	0.026	0.169	1.80358	1.66896	6.32595
bl1	premolar	0.072	0.1	0.2433	1.38275	0.122551	7.15351
bl1	premolar	0.084	0.173	0.1086	0.281772	2.86452	1.53223
bl1	molar	0.064	0.084	0.1542	0.61281	0.439557	3.35275
bl1	molar	0.0846	0.147	0.1852	0.906547	1.62914	1.69766
bl1	anterior	0.053	0.097	0.0249	0.995184	1.44486	0.333637
bl1	anterior	0.0189	0.059	0.0115	0.432313	0.0219855	1.62246
bl1	anterior	0.085	0.037	0.102	1.48994	1.69331	0.718367
bl1	premolar	0.006	0.135	0.1567	0.975458	2.6074	2.93094
bl1	molar	0.0002	0.102	0.064	0.882938	0.819151	0.47392
bl1	molar	0.051	0.097	0.071	0.513307	0.823001	2.27237
bl1	anterior	0.0488	0.04	0.1781	0.773456	2.00745	2.192
bl1	anterior	0.1025	0.1022	0.102	5.43632	2.40482	2.34706
bl1	premolar	0.0166	0.1704	0.1841	0.796597	1.32367	2.01663
bl1	premolar	0.105	0.0934	0.3535	0.165942	5.29122	0.0180964
bl1	molar	0.08	0.027	0.256	0.526285	0.138018	0.684814
bl1	molar	0	0.164	0.203	1.0693	1.08939	2.143
bl1	anterior	0.08	0.097	0.027	0.981891	0.467556	2.43217
bl1	anterior	0.209	0.112	0.027	2.02491	0.241623	3.48617
bl1	anterior	0.0171	0.084	0.15	0.0730665	0.511431	4.93171
bl1	premolar	0.023	0.032	0.1081	0.075547	2.05167	3.31028
bl1	molar	0.031	0.114	0.044	0.079771	0.892073	2.83219
bl1	molar	0.026	0.0097	0.067	0.334456	0.133283	3.30146
bl1	anterior	0.041	0.069	0.0097	0.743782	0.20677	1.45263
bl1	anterior	0.009	0.0293	0.052	0.459559	0.396532	0.689132
bl1	anterior	0.027	0.0592	0.0001	1.34503	1.24619	2.25176
bl1	premolar	0.021	0.007	0.1271	1.28547	0.871861	2.11538
bl1	molar	0.039	0.123	0.01	0.777057	0.627615	2.6547
bl1	molar	0.037	0.062	0.056	0.150499	1.81135	1.00609
bl1	anterior	0.196	0.057	0.127	1.63209	0.845926	2.64702
bl1	anterior	0.1251	0.122	0.235	1.56496	2.36667	2.03304
bl1	anterior	0.1041	0.146	0.041	0.752492	1.73549	0.868402
bl1	premolar	0.018	0.129	0.141	0.0633937	2.23338	2.58306
bl1	molar	0.0248	0.074	0.022	1.59894	0.467576	1.72531
bl1	molar	0.043	0.074	0.033	1.55241	1.46917	1.76705
bl1	anterior	0.0043	0.176	0.099	1.89189	3.03947	1.24458
bl1	anterior	0.031	0.159	0.108	0.572635	0.345972	0.0876356
bl1	anterior	0.018	0.013	0.185	0.23072	0.818292	1.58516
bl1	premolar	0.024	0.18	0.193	1.04297	1.70908	4.74036
bl1	molar	0.0867	0.028	0.2207	2.00686	1.68951	6.85912
bl1	molar	0.03	0.086	0.0181	0.172936	0.642618	4.0963
bl1	anterior	0.051	0.0594	0.0565	0.655794	0.507985	0.178227
bl1	anterior	0.029	0.0965	0.038	1.35536	0.155225	2.73525
bl1	anterior	0.049	0.0611	0.074	0.715802	1.54176	3.48489
bl1	premolar	0.0435	0.192	0.1158	1.19897	1.79256	2.83458
bl1	premolar	0.046	0.085	0.1853	1.65252	2.53954	1.73257
bl1	molar	0.0479	0.042	0.1706	0.706936	0.0498533	2.62487
bl1	molar	0.0167	0.027	0.1423	0.525838	0.125331	1.68296
bl1	anterior	0.055	0.0445	0.008	1.05621	4.99302	3.27773
bl1	anterior	0.0043	0.0918	0.0487	0.137195	0.750026	0.069231
bl1	anterior	0.0407	0.222	0.043	0.346194	0.489956	3.62791
bl1	premolar	0.0195	0.214	0.156	0.952492	0.395672	2.93854
bl1	premolar	0.0305	0.017	0.1295	1.93462	0.701623	1.69936
bl1	molar	0.0696	0.07	0.042	2.09268	0.0974536	3.2275
bl1	molar	0.052	0.047	0.0965	1.06966	1.32521	0.793208
bl1	anterior	0.0065	0.0114	0.137	0.33176	1.83245	0.44468
bl1	anterior	0.051	0.0064	0.201	1.04614	2.75613	5.20655
bl1	premolar	0.0074	0.032	0.019	1.07868	0.340551	0.801784
bl1	molar	0.096	0.03	0.1104	1.34581	1.35912	3.49277
bl1	molar	0.027	0.107	0.023	1.64469	0.470905	3.17515
bl1	anterior	0.016	0.1523	0.188	1.45778	3.06971	1.72859
bl1	anterior	0.09	0.0187	0.047	0.922388	0.035865	1.29712
bl1	premolar	0.0135	0.038	0.011	0.331129	3.0576	5.3999
bl1	premolar	0.0391	0.191	0.0857	2.13478	1.41268	3.81646
bl1	molar	0.031	0.052	0.2345	0.222918	0.647842	3.3914
bl1	molar	0.0205	0.219	0.141	0.515482	1.4832	3.81265
bl1	anterior	0.0119	0.039	0.166	0.937135	1.26363	4.50182
bl1	anterior	0.0312	0.021	0.0095	0.70755	1.19315	1.68297
bl1	anterior	0.0799	0.126	0.088	0.279652	0.402449	2.60154
bl1	premolar	0.0539	0.128	0.2141	0.85067	0.40745	2.69142
bl1	molar	0.0081	0.195	0.1645	0.026574	0.182729	1.3781
bl1	molar	0.0334	0.01	0.2479	0.0626656	0.296904	0.195657
bl1	anterior	0.005	0.028	0.042	0.893022	0.840903	1.33274
bl1	anterior	0.0006	0.019	0.0041	1.17605	0.885256	0.158877
bl1	anterior	0.128	0.123	0.1541	1.66399	2.74906	0.99561
bl1	premolar	0.019	0.119	0.1274	1.11603	0.217913	2.19704
bl1	molar	0.149	0.13	0.1674	2.09871	2.49075	0.880354
bl1	molar	0.157	0.166	0.1415	0.993845	3.36122	1.30382
bl1	anterior	0.006	0.066	0.016	0.551459	1.37478	2.57085
bl1	anterior	0.0415	0.121	0.153	0.948366	1.19884	7.17406
bl1	anterior	0.1466	0.044	0.028	0.362704	2.28729	2.24626
bl1	premolar	0.059	0.012	0.2802	2.12855	1.4578	3.72929
bl1	molar	0.0016	0.126	0.1532	0.0834857	0.677852	0.513533
bl1	molar	0.126	0.102	0.1108	0.335595	1.05667	0.387485
bl1	anterior	0.008	0.08	0.0381	1.39694	2.27357	0.456692
bl1	anterior	0.0662	0.067	0.054	0.518497	0.408701	1.2964
bl1	anterior	0.0381	0.102	0.0473	1.10258	0.401649	0.171703
bl1	premolar	0.0434	0.0009	0.064	0.303957	0.0954871	4.15354
bl1	molar	0.003	0.12	0.0158	0.0443809	1.28861	0.452731
bl1	molar	0.0119	0.206	0.4153	0.352835	1.7981	4.27205
bl2	anterior	0.0667	0.029	0.205	0.332647	2.63699	9.12731
bl2	anterior	0.006	0.015	0.056	1.59731	2.31262	1.27551
bl2	anterior	0.365	0.079	0.214	4.06643	12.1319	4.09056
bl2	premolar	0.0706	0.171	0.107	3.06205	0.764028	1.48271
bl2	premolar	0.0987	0.275	0.063	1.08824	1.22575	8.11778
bl2	molar	0.032	0.108	0.065	2.29722	1.12859	1.20049
bl2	molar	0.0609	0.01	0.003	2.58449	0.534636	0.678482
bl2	anterior	0.133	0.149	0.0429	0.706503	1.55275	0.252121
bl2	anterior	0.021	0.029	0.01	0.272157	0.943029	2.47758
bl2	anterior	0.123	0.1383	0.171	0.484232	0.631353	1.53752
bl2	premolar	0.137	0.143	0.026	0.146197	1.83957	1.52353
bl2	premolar	0.073	0.215	0.0396	1.54857	0.475307	5.08225
bl2	molar	0.021	0.01	0.167	0.467237	0.26775	0.981652
bl2	molar	0.0006	0.0009	0.128	2.1596	1.01538	3.54206
bl2	anterior	0.0098	0.036	0.073	0.187094	1.01898	0.478551
bl2	anterior	0.008	0.048	0.086	0.62807	2.17857	2.21805
bl2	anterior	0.0108	0.064	0.057	0.219301	0.0421243	0.216877
bl2	premolar	0.018	0.084	0.169	0.860146	1.07142	1.84086
bl2	premolar	0.0139	0.152	0.003	0.836968	2.30773	3.54889
bl2	molar	0.011	0.143	0.298	1.4343	1.78364	1.8705
bl2	molar	0.0023	0.344	0.068	0.924622	1.48391	2.91049
bl2	anterior	0.0568	0.051	0.074	0.040619	0.550798	0.886331
bl2	anterior	0.037	0.036	0.0092	0.956207	0.278234	0.350307
bl2	anterior	0.065	0.066	0.014	2.20695	0.339379	3.25775
bl2	premolar	0.0706	0.197	0.202	2.04191	1.79657	4.25561
bl2	premolar	0.0006	0.031	0.3608	3.55687	1.22323	2.27844
bl2	molar	0.0176	0.247	0.282	0.0185158	1.09841	8.61149
bl2	molar	0.098	0.176	0.1103	0.230852	0.568985	0.756882
bl2	anterior	0.0019	0.099	0	0.8142	0.10491	0.0375692
bl2	anterior	0.004	0.032	0.009	0.695995	1.30039	0.101549
bl2	anterior	0.1098	0.007	0.082	1.61597	1.89589	0.295167
bl2	premolar	0.0289	0.168	0.0234	0.198974	0.215451	0.87185
bl2	premolar	0.012	0.283	0.2289	0.894126	1.49312	3.45242
bl2	molar	0.024	0.03	0.1983	0.0478515	1.43909	5.47849
bl2	molar	0.0359	0.121	0.01	2.05226	6.37999	0.503829
bl2	anterior	0.0543	0.159	0.093	1.64699	0.777476	0.242126
bl2	anterior	0.0214	0.103	0.0323	0.248959	0.173676	0.444475
bl2	anterior	0.086	0.028	0.054	0.134533	0.588647	1.29163
bl2	premolar	0.0577	0.159	0.105	1.27309	1.11	1.93084
bl2	premolar	0.055	0.181	0.1245	0.635371	0.864674	4.62344
bl2	molar	0.016	0.166	0.045	0.0576339	1.13371	1.98665
bl2	molar	0.031	0.068	0.2443	2.87972	1.5316	1.67994
bl2	anterior	0.011	0.232	0.021	0.469338	1.52824	2.26909
bl2	anterior	0.001	0.147	0.0631	0.0387495	0.225082	0.919762
bl2	anterior	0.0809	0.13	0.014	0.929868	1.1928	0.72732
bl2	premolar	0.008	0.027	0.0711	1.23776	2.07701	2.69431
bl2	premolar	0.0024	0.246	0.0245	2.22896	4.7347	6.22611
bl2	molar	0.0606	0.084	0.1423	0.591135	0.0266059	0.924164
bl2	molar	0.107	0.135	0.094	0.088157	0.348792	2.78066
bl2	anterior	0.057	0.344	0.197	0.416345	1.45057	4.52122
bl2	anterior	0.09	0.244	0.105	1.68118	1.93238	3.35052
bl2	anterior	0.117	0.118	0.245	0.980382	0.298422	7.08195
bl2	premolar	0.0024	0.007	0.014	0.261128	0.424446	0.127871
bl2	premolar	0.0471	0.226	0.226	1.12329	0.441918	5.13482
bl2	molar	0.026	0.133	0.092	0.0343209	0.344273	1.71485
bl2	molar	0.0554	0.154	0.001	0.377822	1.6901	1.68403
bl2	anterior	0.0084	0.018	0.0001	0.953619	0.647028	0.537483
bl2	anterior	0.0515	0.0061	0.052	0.23135	0.83337	2.18121
bl2	anterior	0.1396	0.0032	0.0028	0.0631582	1.37668	0.578406
bl2	premolar	0.0057	0.156	0.017	0.843158	2.25562	0.590782
bl2	premolar	0.015	0.1	0.1022	1.34237	1.3709	4.71006
bl2	molar	0.0298	0.217	0.0399	0.119332	1.03624	3.46319
bl2	molar	0.124	0.0672	0.447	2.08518	2.4162	6.17136
bl2	anterior	0.0698	0.043	0.005	0.782569	2.401	0.908053
bl2	anterior	0.0064	0.076	0.0037	0.394494	0.630627	1.40884
bl2	anterior	0.138	0.232	0.0814	0.0907501	0.885109	3.60348
bl2	premolar	0.038	0.179	0.0572	1.96103	0.357272	1.49883
bl2	premolar	0.167	0.261	0.018	1.21833	2.64952	3.71892
bl2	molar	0.047	0.163	0.1186	0.630519	1.39499	2.43765
bl2	molar	0.1632	0.0186	0.2071	2.52954	4.38064	5.46131
bl2	anterior	0.016	0.093	0.13	1.56661	0.258367	0.869051
bl2	anterior	0.026	0.071	0.017	0.562872	0.52978	0.0128406
bl2	anterior	0.081	0.095	0.089	1.82784	0.361422	0.743739
bl2	premolar	0.0778	0.409	0.479	5.99397	8.16406	4.25139
bl2	premolar	0.134	0.0022	0.119	0.0831349	1.46094	0.326367
bl2	molar	0.072	0.142	0.0718	0.228668	1.82431	1.0308
bl2	molar	0.059	0.226	0.254	0.0508896	1.71007	3.72693
bl2	anterior	0.107	0.0431	0.068	1.85746	0.0357762	2.74618
bl2	anterior	0.017	0.1329	0.133	0.196662	1.05502	1.29716
bl2	anterior	0.1214	0.0086	0.222	2.2736	1.54368	2.47368
bl2	premolar	0.061	0.095	0.114	3.92549	1.81227	0.89143
bl2	premolar	0.1234	0.0152	0.176	1.20641	2.1691	1.10833
bl2	molar	0.002	0.154	0.0733	1.00206	1.10319	0.115559
bl2	molar	0.1191	0.23	0.006	0.623736	1.56458	0.458752
bl2	anterior	0.107	0.465	0.3473	1.96894	0.87226	3.03538
bl2	anterior	0.2253	0.496	0.1046	1.40309	6.35531	5.30036
bl2	anterior	0.1133	0.019	0.3812	2.01789	2.60447	1.43969
bl2	premolar	0.077	0.1365	0.1165	0.2765	1.12375	0.0552608
bl2	molar	0.011	0.068	0.0594	2.48202	0.480395	1.05474
bl2	molar	0.012	0.0441	0.1565	0.29889	0.312586	0.164889
bl2	anterior	0.15	0.219	0.1905	1.50852	0.675247	0.150062
bl2	anterior	0.029	0.0574	0.006	1.48332	1.41994	0.204792
bl2	anterior	0.0496	0.1209	0.212	1.07785	1.94308	3.46513
bl2	premolar	0.063	0.0521	0.1753	0.429884	0.729186	1.81483
bl2	molar	0.01	0.028	0.1959	1.61958	0.736642	0.456028
bl2	molar	0.0234	0.144	0.0499	4.77078	1.20891	3.20926
bl2	anterior	0.02	0.056	0.001	0.188357	0.325034	1.59712
bl2	anterior	0	0.123	0.0909	0.242506	0.541037	0.495859
bl2	premolar	0.0619	0.0503	0.147	0.316197	1.8943	2.99724
bl2	molar	0.0392	0.0666	0.004	0.129455	0.131581	1.52947
bl2	molar	0.0114	0.303	0.21	0.0327452	0.352064	10.2234
bl2	anterior	0.0274	0.015	0.0169	0.654851	0.228879	2.39648
bl2	anterior	0.014	0.1328	0.133	2.40411	1.15815	1.30254
bl2	premolar	0.1271	0.0159	0.179	1.12232	2.21994	1.06828
bl2	molar	0.0004	0.161	0.0924	0.990815	1.10078	0.0406304
bl2	molar	0.0714	0.225	0.015	0.86161	1.52639	0.356306
bl2	anterior	0.0396	0.044	0.0811	1.3595	0.3073	1.29427
bl2	anterior	0.023	0.0408	0.0071	0.798877	2.4058	2.27957
bl2	anterior	0.025	0.0323	0.005	0.192302	1.47118	3.25129
bl2	premolar	0.006	0.034	0.2252	0.567112	0.616805	1.12193
bl2	molar	0.008	0.077	0.0657	0.152692	0.416442	0.180269
bl2	molar	0.01	0.0297	0.1796	0.0560724	0.548864	0.012938
bl2	anterior	0.0684	0.086	0.059	0.713675	0.542332	1.21928
bl2	anterior	0.115	0.0724	0	3.42366	0.47793	0.575626
bl2	anterior	0.0609	0.0249	0.0119	0.122632	1.01224	1.06943
bl2	premolar	0.146	0.041	0.1564	0.249897	1.60989	0.128869
bl2	molar	0.0413	0.208	0.0351	2.8691	1.71809	0.953924
bl2	molar	0.0103	0.0079	0.1303	0.351037	0.571363	0.776935
bl2	anterior	0.005	0.075	0.042	1.71743	5.05245	1.04736
bl2	anterior	0.0121	0.106	0.078	1.07653	0.742884	4.53194
bl2	anterior	0.0018	0.04	0.192	1.14945	2.10369	3.91228
bl2	premolar	0.0395	0.665	0.0424	3.39243	2.38726	19.1053
bl2	molar	0.032	0.0305	0.0203	0.0116545	0.532186	0.332853
bl2	molar	0.02	0.146	0.156	0.296057	0.839944	2.5299
bl2	anterior	0.0112	0.0027	0.081	0.66073	2.4748	0.601944
bl2	anterior	0.0834	0.0471	0.159	2.20036	2.89033	0.288421
bl2	anterior	0.0617	0.063	0.172	3.24103	6.36715	1.36402
bl2	premolar	0.132	0.072	0.186	4.76712	1.16368	5.36652
bl2	molar	0.0036	0.028	0.058	0.49336	0.929892	0.0559967
bl2	molar	0.027	0.063	0.192	0.530198	0.0173247	1.25115
bl2	anterior	0.0681	0.0188	0.0215	0.916668	0.339859	1.05788
bl2	anterior	0.005	0.1028	0.166	0.0138312	0.0407557	0.399346
bl2	anterior	0.094	0.01	0.0603	0.0456251	0.170693	2.37073
bl2	premolar	0.0638	0.1011	0.2396	1.27425	1.77234	1.75023
bl2	premolar	0.008	0.091	0.003	0.862177	0.248878	5.55649
bl2	molar	0.03	0.031	0.048	0.434546	0.590094	0.768054
bl2	molar	0.106	0.0875	0.2901	0.692212	0.14156	2.91296
bl2	anterior	0.047	0.071	0.0632	0.683086	0.711172	2.06215
bl2	anterior	0.091	0.0038	0.125	0.7922	0.16774	2.47325
bl2	anterior	0.133	0.056	0.016	0.272815	1.5634	1.85985
bl2	premolar	0.056	0.0682	0.034	1.29757	1.46338	1.53597
bl2	premolar	0.0236	0.176	0.021	1.08038	0.278551	7.33552
bl2	molar	0.002	0.065	0.088	0.261776	0.401468	2.03109
bl2	molar	0.042	0.0799	0.056	0.741413	1.47567	5.86657
bl2	anterior	0.052	0.0879	0.009	2.42669	0.712321	0.0977486
bl2	anterior	0.094	0.021	0.085	1.16853	0.183033	2.54229
bl2	premolar	0.04	0.0426	0.1309	0.655177	0.720211	5.55312
bl2	premolar	0.059	0.302	0.0286	1.0546	0.593689	7.89473
bl2	molar	0.036	0.108	0.0723	0.0923424	0.58492	3.17098
bl2	molar	0.154	0.153	0.127	0.430265	0.363495	1.78147
bl2	anterior	0.1118	0.0329	0.034	1.29435	1.58754	0.283172
bl2	anterior	0.026	0.0691	0.0121	1.2325	0.864093	0.557898
bl2	anterior	0.0618	0.0588	0.0144	0.339734	0.990965	2.02687
bl2	premolar	0.056	0.1832	0.2575	1.52796	0.613663	1.41274
bl2	premolar	0.0214	0.192	0.1935	0.625554	0.587067	4.23924
bl2	molar	0.036	0.101	0.148	0.490777	1.02907	7.93901
bl2	molar	0.026	0.0178	0.045	0.370954	0.584125	2.24059
bl2	anterior	0.0378	0.266	0.3928	1.21927	3.01675	3.54616
bl2	anterior	0.0413	0.203	0.1215	1.79058	0.93423	1.52507
bl2	anterior	0.008	0.017	0.086	0.385213	0.459465	5.52861
bl2	premolar	0.037	0.0845	0.039	0.121621	0.745331	0.742581
bl2	molar	0.029	0.124	0.012	0.762531	0.342305	0.831747
bl2	molar	0.013	0.0881	0.109	0.419616	0.0672386	0.413933
bl2	anterior	0.001	0.176	0.0674	1.44752	0.950344	0.871218
bl2	anterior	0.086	0.136	0.0205	0.289506	1.44697	0.488841
bl2	anterior	0.0111	0.024	0.091	1.30428	0.0377568	3.28455
bl2	premolar	0.018	0.074	0.0061	0.6833	2.54928	1.53487
bl2	molar	0.094	0.062	0.015	0.660695	0.0994798	0.374589
bl2	molar	0.017	0.013	0.2273	1.01279	1.30107	1.32055
bl2	anterior	0.045	0.053	0.151	0.298849	1.17123	2.06897
bl2	anterior	0.027	0.053	0.162	1.05901	0.916755	1.23131
bl2	anterior	0.128	0.0783	0.097	0.87283	5.06618	0.202579
bl2	premolar	0.028	0.005	0.2038	0.494286	1.98768	0.352709
bl2	molar	0.0433	0.154	0.09	0.459352	0.910932	1.58543
bl2	molar	0.0193	0.021	0.044	0.307149	0.0872116	0.347347
bl2	anterior	0.036	0.0708	0.113	0.253062	0.734306	1.56031
bl2	anterior	0.027	0.0024	0.007	0.672217	0.246153	1.63798
bl2	anterior	0.1115	0.043	0.113	0.36735	2.99991	0.0202874
bl2	premolar	0.023	0.0299	0.0349	0.479283	0.88348	0.074035
bl2	molar	0.015	0.195	0.156	0.518572	0.392506	3.23074
bl2	molar	0.069	0.182	0.03	0.453067	0.733935	0.373503
bl2	anterior	0.041	0.047	0.1157	6.32191	0.686403	0.596219
bl2	anterior	0.136	0.13	0.0751	2.72361	1.72538	1.81115
bl2	anterior	0.023	0.081	0.04	0.374718	0.34297	4.1379
bl2	premolar	0.0625	0.0173	0.0327	2.45391	1.93296	0.116881
bl2	molar	0.013	0.132	0.025	0.651682	0.65755	0.271441
bl2	molar	0.077	0.093	0.086	1.34438	4.46074	4.17094
bl2	anterior	0.084	0.096	0.0721	2.47922	0.438489	0.0541117
bl2	anterior	0.104	0.103	0.053	0.0160102	1.75885	0.0860471
bl2	anterior	0.165	0.102	0.014	0.107498	1.01863	1.28626
bl2	premolar	0.084	0.032	0.171	0.259306	0.387434	0.217552
bl2	molar	0.0175	0.179	0.187	1.12411	0.264194	0.94452
bl2	molar	0.0021	0.03	0.032	0.443521	0.696681	0.0144282
bl2	anterior	0.0066	0.156	0.1372	0.428546	2.42083	0.0389213
bl2	anterior	0.0465	0.174	0.033	1.96283	2.59714	2.42995
bl2	premolar	0.036	0.185	0.17	0.0233674	1.50667	3.9835
bl2	premolar	0.0517	0.214	0.038	2.92241	0.502073	0.138839
bl2	molar	0.0232	0.218	0.2	0.654898	0.989037	3.71828
bl2	molar	0.013	0.116	0.159	1.02696	1.2017	0.0273877
bl2	anterior	0.034	0.12	0.027	0.328406	2.73809	3.67519
bl2	anterior	0.0004	0.102	0.003	0.577505	0.872097	0.373077
bl2	anterior	0.084	0.047	0.1234	1.27392	1.41083	2.02242
bl2	premolar	0.0986	0.0115	0.051	1.49783	2.55185	3.4858
bl2	molar	0.0217	0.125	0.273	0.0639479	1.88474	3.07216
bl2	molar	0.1343	0.268	0.369	1.40774	0.182528	0.80194
bl2	anterior	0.064	0.116	0.0309	0.101203	2.23134	2.42081
bl2	anterior	0.0005	0.033	0.023	0.159341	0.0980174	2.57522
bl2	premolar	0.011	0.093	0.099	1.81145	0.940151	2.6109
bl2	premolar	0.0131	0.141	0.0027	2.68716	3.15219	2.93837
bl2	molar	0.0074	0.068	0.001	1.70077	1.50186	1.6196
bl2	molar	0.028	0.0068	0.072	0.685206	2.83742	1.6178
bl2	anterior	0.004	0.092	0.048	1.04102	3.10594	4.553
bl2	anterior	0.069	0.014	0.273	0.206582	0.59754	7.32422
bl2	anterior	0.045	0.056	0.089	1.67151	4.13233	4.87309
bl2	premolar	0.027	0.049	0.154	0.0537775	0.808467	1.52955
bl2	premolar	0.086	0.005	0.003	0.510094	0.0810033	2.2355
bl2	molar	0.026	0.126	0.109	4.02685	2.52246	0.0869389
bl2	molar	0.0214	0.0849	0.103	4.33105	3.29123	2.24594
bl2	anterior	0.0295	0.101	0.043	0.924604	4.85191	5.15201
bl2	anterior	0.017	0.074	0.143	1.05437	1.74606	4.1348
bl2	anterior	0.053	0.0734	0.334	3.41332	1.36257	2.12399
bl2	premolar	0.0514	0.075	0.039	3.20186	2.11882	2.23805
bl2	molar	0.1831	0.108	0.189	0.752675	1.09065	2.22832
bl2	molar	0.0321	0.188	0.318	0.144887	0.766658	3.6711
bl2	anterior	0.001	0.081	0.0459	1.15136	1.67763	0.0736682
bl2	anterior	0.0262	0.085	0.024	0.863635	0.583023	2.05957
bl2	anterior	0.0773	0.053	0.03	0.722204	0.516368	0.112218
bl2	premolar	0.0706	0.0521	0.0437	1.61544	0.808334	5.49895
bl2	premolar	0.0452	0.0045	0.288	1.76444	2.15681	1.2966
bl2	molar	0.079	0.062	0.095	0.65621	1.01083	0.697416
bl2	molar	0.008	0.05	0.071	0.860272	2.19273	5.78818
bl2	anterior	0.038	0.0374	0.048	2.16951	0.280501	1.6929
bl2	anterior	0.055	0.0221	0.046	0.709341	1.069	2.09779
bl2	anterior	0.031	0.075	0.0336	1.59142	2.50909	0.865568
bl2	premolar	0.025	0.0412	0.4224	0.336803	0.983638	6.09827
bl2	molar	0.0252	0.059	0.0962	1.4094	0.103784	3.946
bl2	molar	0.0395	0.0203	0.2587	2.16282	0.323491	0.513771
bl2	anterior	0.006	0.025	0.108	0.515937	0.81943	1.69895
bl2	anterior	0.1137	0.0506	0.107	2.20359	5.29555	0.952224
bl2	anterior	0.0165	0.072	0.124	0.304768	0.327824	0.280704
bl2	premolar	0.0385	0.097	0.6341	3.37836	2.22068	6.66153
bl2	molar	0.012	0.083	0.2615	0.594834	0.995328	2.6076
bl2	molar	0.037	0.0341	0.4875	0.843827	1.59242	6.49349
bl2	anterior	0.0125	0.023	0.068	0.499871	0.852603	0.714692
bl2	anterior	0.1014	0.1	0.048	0.823056	1.14015	3.26886
bl2	anterior	0.0297	0.097	0.142	0.072121	0.467544	1.97268
bl2	premolar	0.019	0.569	0.527	1.51361	2.2502	4.59106
bl2	molar	0.0625	0.133	0.0138	0.0433842	1.30483	2.05714
bl2	molar	0.066	0.02	0.1719	1.04025	0.72573	4.62176
bl2	anterior	0.008	0.0418	0.053	0.485501	1.24236	0.446195
bl2	anterior	0.0247	0.0087	0.076	1.18104	2.02881	3.1737
bl2	anterior	0.0834	0.099	0.087	3.18232	0.203398	1.46768
bl2	premolar	0.0386	0.518	0.167	0.0679764	0.0581747	4.65383
bl2	molar	0.0044	0.027	0.02	0.201906	0.0408408	0.189673
bl2	molar	0.024	0.083	0.021	0.536043	0.918921	0.417751
bl2	anterior	0.061	0.069	0.069	0.242988	0.450018	1.33183
bl2	anterior	0.077	0.164	0.082	1.27564	2.57311	2.43525
bl2	anterior	0.101	0.08	0.065	0.240429	0.489788	0.341688
bl2	premolar	0.006	0.034	0.1257	1.28159	1.85766	1.25438
bl2	molar	0.0686	0.104	0.018	0.460408	0.298718	2.56744
bl2	molar	0.0332	0.006	0.208	0.596578	0.0213488	0.372373
bl2	anterior	0.009	0.059	0.094	0.0507994	0.299303	3.03994
bl2	premolar	0.013	0.0509	0.088	2.96976	1.92089	0.860636
bl2	molar	0	0.188	0.243	1.3325	0.670734	2.73891
bl2	molar	0.06	0.07	0.138	0.278906	4.68836	0.974518
bl2	anterior	0.028	0.191	0.046	1.57748	0.601496	0.752871
bl2	anterior	0.053	0.099	0.088	0.434598	0.561594	0.357162
bl2	premolar	0.012	0.0281	0.192	1.19096	2.04335	1.60137
bl2	molar	0.057	0.18	0.074	0.371359	0.445243	0.20225
bl2	molar	0.0698	0.23	0.212	0.0361702	0.959521	1.09182
bl2	anterior	0.049	0.257	0.14	1.30555	0.954774	0.931283
bl2	anterior	0.013	0.15	0.061	0.632751	2.60233	0.654086
bl2	premolar	0.0525	0.0416	0.0594	0.249714	1.70115	2.03599
bl2	molar	0.025	0.087	0.0264	0.700912	0.667022	1.19535
bl2	molar	0.004	0.093	0.11	0.722469	0.246138	3.05894
bl2	anterior	0.032	0.17	0.012	0.396371	1.37976	6.28298
bl2	anterior	0.0254	0.081	0.057	0.835922	0.67709	2.607
bl2	premolar	0.0542	0.182	0.0356	0.394517	1.90377	0.14842
bl2	premolar	0.1108	0.242	0.016	2.38265	2.92197	3.06361
bl2	molar	0.011	0.072	0.147	0.546398	2.49276	0.147189
bl2	molar	0.058	0.121	0.132	4.01934	2.07943	2.56129
bl2	anterior	0.0328	0.224	0.0348	0.456663	0.766675	2.86695
bl2	anterior	0.0431	0.1043	0.314	0.236489	0.0295436	7.35619
bl2	premolar	0.0477	0.0288	0.409	2.57176	3.34714	2.53799
bl2	premolar	0.0134	0.181	0.13	0.979824	1.06238	4.08386
bl2	molar	0.0636	0.287	0.132	1.44948	1.30669	0.580681
bl2	molar	0.0215	0.11	0.0189	1.02095	0.547075	2.21708
bl2	anterior	0.032	0.102	0.085	0.625961	1.06631	0.422845
bl2	anterior	0.051	0.092	0.181	2.99959	5.30884	3.20443
bl2	premolar	0.072	0.017	0.2248	2.0881	0.309122	1.7684
bl2	premolar	0.0729	0.26	0.0694	1.98765	3.65615	6.28808
bl2	molar	0.01	0.247	0.059	0.767753	1.0847	0.92284
bl2	molar	0.0032	0.495	0.396	0.972774	0.522374	11.1286
bl2	anterior	0.0535	0.066	0.001	0.114628	0.295229	0.502026
bl2	anterior	0.077	0.0754	0.225	1.44437	0.774372	0.64855
bl2	premolar	0.1316	0.0259	0.0144	1.44092	0.729237	0.291456
bl2	premolar	0.0644	0.1	0.065	0.593599	0.0631101	3.69375
bl2	molar	0.0057	0.115	0.1012	0.886143	1.35961	1.12688
bl2	molar	0.086	0.43	0.33	0.115137	0.986052	10.9038
bl2	anterior	0	0.067	0.07	0.726831	0.418718	2.25345
bl2	anterior	0.015	0.0596	0.049	0.369825	0.386647	2.32522
bl2	anterior	0.0424	0.0423	0.064	0.566619	0.305217	1.31233
bl2	premolar	0.015	0.0945	0.201	0.055287	1.92922	1.46426
bl2	molar	0.034	0.076	0.156	0.639808	0.553264	0.394789
bl2	molar	0.036	0.0251	0.212	0.807381	0.949637	0.429531
bl2	anterior	0.025	0.0761	0.342	0.288571	0.307466	9.28515
bl2	anterior	0.0054	0.0405	0.097	0.132887	0.0265886	1.50315
bl2	anterior	0.0046	0.068	0.1	0.625815	0.900057	2.08936
bl2	premolar	0.034	0.0334	0.0105	0.637211	0.829128	0.50112
bl2	molar	0.082	0.123	0.164	0.156988	0.597896	0.0330101
bl2	molar	0.049	0.006	0.091	0.122284	2.05726	2.07674
bl2	anterior	0.041	0.098	0.005	1.20798	1.40193	3.32151
bl2	anterior	0.0206	0.047	0.036	0.228743	1.16715	1.63795
bl2	anterior	0.057	0.054	0.352	2.64192	2.51353	5.05091
bl2	premolar	0.1344	0.1473	0.251	1.19596	0.309911	9.29099
bl2	molar	0.035	0.126	0.021	0.325081	0.560111	0.228279
bl2	molar	0.0171	0.0513	0.191	1.38766	1.75507	4.62015
bl2	anterior	0.109	0	0.0218	1.42582	1.83454	2.92052
bl2	anterior	0.031	0.024	0.1228	0.865625	2.91891	0.05453
bl2	anterior	0.028	0.0494	0.156	0.82431	1.83708	7.77567
bl2	premolar	0.089	0.178	0.02	4.13642	4.0249	1.612
bl2	molar	0.0674	0.193	0.102	0.082131	0.829283	0.281606
bl2	molar	0.046	0.102	0.233	0.0963677	0.961165	1.74241
bl2	anterior	0.067	0.087	0.016	0.585325	1.77451	2.695
bl2	anterior	0.009	0.028	0.002	1.34914	0.702474	0.301228
bl2	anterior	0.0915	0.034	0.251	0.968237	0.092013	3.58142
bl2	premolar	0.0546	0.162	0.1953	4.01819	3.43917	2.21348
bl2	molar	0.0605	0.167	0.087	1.51883	0.365458	1.13088
bl2	molar	0.0743	0.009	0.4122	0.327281	5.58312	1.6614
bl2	anterior	0.074	0.109	0.006	0.865689	0.436093	2.42485
bl2	anterior	0.145	0.139	0.0162	0.70096	4.11703	1.48088
bl2	anterior	0.189	0.002	0.069	0.489729	3.90766	0.198066
bl2	premolar	0.0399	0.065	0.3578	0.0441085	1.09498	3.15673
bl2	premolar	0.036	0.122	0.1637	3.78228	1.54111	0.198815
bl2	molar	0.072	0.064	0.11	0.226492	1.07696	2.09504
bl2	molar	0.052	0.014	0.2411	0.660557	2.80323	0.576977
bl2	anterior	0.023	0.082	0.05	0.0249661	3.35147	1.23767
bl2	anterior	0.0869	0.078	0.124	2.61358	3.22149	0.735648
bl2	anterior	0.2443	0.024	0.164	1.71083	1.81731	2.80455
bl2	premolar	0.169	0.11	0.042	6.21868	3.54557	3.84384
bl2	premolar	0.1306	0.258	0.024	0.157479	0.0830119	2.36629
bl2	molar	0.0369	0.058	0.0679	0.0380448	0.0795387	0.17363
bl2	molar	0.029	0.165	0.199	0.201647	0.731786	1.72059
bl2	anterior	0.0088	0.037	0.075	0.233736	0.217663	1.12606
bl2	anterior	0.119	0.0382	0.155	0.60365	3.8892	2.94517
bl2	anterior	0.019	0.014	0.05	0.214521	0.352426	0.493156
bl2	premolar	0.006	0.0401	0.046	1.25192	0.586616	1.83787
bl2	premolar	0.018	0.019	0.097	1.04864	1.12332	2.98861
bl2	molar	0	0.084	0.1	0.331751	1.42449	1.21255
bl2	molar	0.0013	0.05	0.182	0.363024	0.551575	1.27064
bl2	anterior	0.022	0.067	0.159	0.181104	0.288156	5.11316
bl2	anterior	0.04	0.076	0.0268	0.327166	0.446685	1.49987
bl2	anterior	0.0876	0.149	0.082	1.88631	6.11328	2.45538
bl2	premolar	0.1371	0.075	0.0434	1.54904	1.8914	2.38633
bl2	premolar	0.077	0.244	0.3788	5.3875	3.98778	12.9738
bl2	molar	0.091	0.191	0.272	0.322049	0.819544	0.778005
bl2	molar	0.135	0.168	0.036	2.60759	1.29282	3.71517
bl2	anterior	0.002	0.0218	0.0246	1.47526	0.233416	1.69437
bl2	anterior	0.022	0.049	0.038	1.45166	1.49875	0.304459
bl2	anterior	0.0254	0.092	0.062	0.461189	2.86982	2.46915
bl2	premolar	0.132	0.295	0.223	1.27822	2.84642	6.72592
bl2	premolar	0.0854	0.246	0.3719	5.33592	3.99363	12.9292
bl2	molar	0.0055	0.107	0.136	0.343115	0.479641	1.31115
bl2	molar	0.041	0.0115	0.161	1.19846	1.89432	0.926956
bl2	anterior	0.019	0.125	0.0324	0.124338	0.95359	1.17401
bl2	anterior	0.027	0.135	0.202	1.84118	0.123018	1.53777
bl2	premolar	0.158	0.008	0.056	0.0736142	2.59616	0.954994
bl2	premolar	0.008	0.034	0.019	0.999428	1.57253	0.36165
bl2	molar	0.024	0.081	0.121	0.43742	1.25774	0.508961
bl2	molar	0.086	0.059	0.329	0.267827	0.216192	2.70358
bl2	anterior	0.3	0.162	0.059	5.11582	2.01925	1.808
bl2	anterior	0.067	0.125	0.072	1.29266	0.569988	0.761179
bl2	anterior	0.127	0.447	0.851	1.16571	0.294468	3.60005
bl2	premolar	0.064	0.2584	0.214	2.65928	3.39707	2.56197
bl2	premolar	0.0457	0.102	0.097	0.824139	2.18448	0.265913
bl2	molar	0.026	0.129	0.103	0.373396	0.941965	1.74499
bl2	molar	0.039	0.122	0.066	0.494634	3.2343	1.16887
bl2	anterior	0.03	0.0725	0.0657	2.1551	1.2652	0.102539
bl2	anterior	0.038	0.18	0.083	0.80282	1.32441	3.55599
bl2	premolar	0.1061	0.124	0.0312	2.44416	1.58231	3.91521
bl2	molar	0.0186	0.182	0.069	0.143673	0.39556	5.07678
bl2	molar	0.009	0.0454	0.134	0.113731	0.476717	0.802021
bl2	anterior	0.0554	0.103	0.119	2.09319	1.01493	1.3657
bl2	anterior	0.0795	0.113	0.149	0.513415	0.453073	1.06207
bl2	anterior	0.056	0.179	0.0445	0.144089	1.71981	0.452122
bl2	premolar	0.0751	0.141	0.065	2.30226	1.6179	3.02069
bl2	premolar	0.09	0.12	0.071	2.09224	0.957185	3.62478
bl2	molar	0.05	0.158	0.086	0.736456	0.314072	3.28704
bl2	molar	0.013	0.081	0.2286	0.770686	0.896008	1.41145
bl2	anterior	0.1572	0.063	0.0385	0.846099	1.11171	1.63809
bl2	anterior	0.1546	0.06	0.033	0.886983	0.31584	0.790776
bl2	anterior	0.0656	0.073	0.194	0.373452	0.596538	2.56376
bl2	premolar	0.0393	0.08	0.189	0.0558604	1.7353	5.77396
bl2	premolar	0.116	0.0488	0.1321	0.128939	0.18565	2.47388
bl2	molar	0.03	0.052	0.1309	1.08912	1.25872	0.0291534
bl2	molar	0.0276	0.309	0.023	0.0126943	1.29929	5.11718
bl2	anterior	0.085	0.183	0.1057	0.383599	1.04723	0.48518
bl2	premolar	0.0751	0.298	0.0202	2.797	0.426148	2.27752
bl2	premolar	0.024	0.054	0.2253	0.663766	1.93971	0.473582
bl2	molar	0.022	0.0943	0.0653	0.405703	1.21757	0.0941242
bl2	molar	0.072	0.1973	0.018	0.400398	2.36525	1.1874
bl2	anterior	0.032	0.045	0.06	0.289278	0.399868	2.19225
bl2	anterior	0.0595	0.008	0.037	0.668657	1.06228	1.50111
bl2	anterior	0.2105	0.034	0.092	1.03865	2.52795	1.0984
bl2	premolar	0.042	0.086	0.186	0.0603056	0.433721	0.203889
bl2	premolar	0.081	0.313	0.2397	2.22886	8.5121	2.80258
bl2	molar	0.0561	0.112	0.3003	2.91781	4.76698	1.22206
bl2	anterior	0.019	0.031	0.005	0.198497	1.44991	0.116863
bl2	anterior	0.007	0.0617	0.128	0.255826	4.10877	1.81664
bl2	anterior	0.109	0.1303	0.41	0.239924	6.22792	3.55238
bl2	premolar	0.067	0.276	0.1115	1.63054	0.30307	1.59906
bl2	premolar	0.084	0.313	0.2391	2.20514	8.51973	2.81383
bl2	molar	0.28	0.125	0.3957	1.59394	3.60739	3.49028
bl2	anterior	0.0112	0.09	0	0.732288	0.533774	2.92776
bl2	anterior	0.0018	0.131	0.0705	1.35186	2.27312	1.82781
bl2	anterior	0.051	0.0044	0.06	0.363368	0.298993	0.572646
bl2	premolar	0.04	0.127	0.024	2.28065	1.99251	7.5976
bl2	premolar	0.0785	0.269	0.202	2.64023	2.57545	6.60607
bl2	molar	0.019	0.138	0.0325	0.612392	1.14431	2.91294
bl2	molar	0.0346	0.125	0.092	0.298597	1.80161	4.0442
bl2	anterior	0.022	0.163	0.0515	1.08166	0.723216	1.29612
bl2	anterior	0.143	0.113	0.0277	1.23394	0.685618	1.6692
bl2	anterior	0.151	0.213	0.0528	1.6039	3.14678	3.17572
bl2	premolar	0.131	0.062	0.145	0.369149	2.04543	0.636224
bl2	premolar	0.019	0.141	0.04	1.52517	2.758	4.22159
bl2	molar	0.0085	0.19	0.213	0.36095	0.378113	6.4756
bl2	molar	0.017	0.309	0.06	0.227393	1.72506	5.45176
bl3	anterior	0.0521	0.0106	0.081	0.59412	0.284162	0.646951
bl3	anterior	0.0012	0.0919	0.273	0.138744	1.4121	4.66327
bl3	premolar	0.067	0.0951	0.2017	0.177146	1.36485	0.716647
bl3	molar	0.074	0.076	0.017	0.0663212	0.321815	1.42276
bl3	molar	0.0096	0.0157	0.0147	0.863641	1.12958	1.60067
bl3	anterior	0.026	0.077	0.079	0.652498	1.11937	4.5925
bl3	anterior	0.018	0.0079	0.109	0.504314	0.712025	2.17213
bl3	anterior	0.0682	0.04	0.256	0.969971	3.37136	5.93874
bl3	premolar	0.0323	0.0558	0.1236	1.54225	2.52716	0.0272419
bl3	molar	0.005	0.064	0.0486	2.33418	0.664879	0.760736
bl3	molar	0.207	0.143	0.0185	1.15032	3.53422	5.83243
bl3	anterior	0.0404	0.209	0.0036	0.022387	0.677917	1.60409
bl3	anterior	0.05	0.1173	0.17	0.607702	0.863324	1.65936
bl3	premolar	0.0118	0.0342	0.2068	2.68164	0.720382	2.47425
bl3	molar	0.0287	0.0075	0.0902	0.11505	0.563948	2.24575
bl3	molar	0.0426	0.214	0.211	0.194064	0.332295	5.2879
bl3	anterior	0.0716	0.104	0.088	0.657156	0.351036	2.95019
bl3	anterior	0.0616	0.063	0.131	1.66417	2.54366	3.79588
bl3	premolar	0.0093	0.015	0.3083	0.119209	1.24852	6.12818
bl3	molar	0.0037	0.041	0.1981	0.761243	1.20814	2.5974
bl3	molar	0.069	0.085	0.018	0.401855	0.694042	1.82048
bl3	anterior	0.021	0.043	0.3044	1.69617	1.78654	1.90755
bl3	anterior	0.125	0.0296	0.0086	1.21885	2.6189	3.47939
bl3	anterior	0.0461	0.0242	0.162	0.0330278	1.28655	4.92551
bl3	premolar	0.0072	0.117	0.07	0.270598	1.00822	2.36253
bl3	premolar	0.01	0.088	0.1418	0.196809	2.26637	3.82378
bl3	molar	0.0178	0.139	0.087	1.2043	0.44278	3.23827
bl3	molar	0.106	0.0334	0.764	1.41841	4.27746	7.24787
bl3	anterior	0.0097	0.074	0.4086	1.65795	0.866351	3.37445
bl3	anterior	0.0364	0.0336	0.0145	0.210276	0.719049	2.45594
bl3	anterior	0.054	0.041	0.005	0.427944	0.658711	1.59044
bl3	premolar	0.036	0.136	0.059	0.480805	1.2874	1.92523
bl3	premolar	0.034	0.158	0.0188	0.147684	0.665091	6.38537
bl3	molar	0.0316	0.023	0.046	0.367595	0.852732	0.438039
bl3	molar	0.1017	0.0712	0.1061	0.734608	0.0572001	1.23482
bl3	anterior	0.0368	0.089	0.215	0.234865	0.153121	4.35087
bl3	anterior	0.097	0.133	0.0054	0.0218938	0.55351	2.82135
bl3	premolar	0.0544	0.1198	0.1301	0.237535	0.15979	3.17208
bl3	molar	0.073	0.062	0.0629	0.33126	0.499404	3.18631
bl3	molar	0.1532	0.129	0.081	0.548473	0.667196	3.95182
bl3	anterior	0.0344	0.003	0.04	1.09564	1.07929	0.0198508
bl3	anterior	0.076	0.06	0.8125	0.437249	4.13762	12.8954
bl3	premolar	0.0359	0.1962	0.1999	1.03462	1.72287	3.58156
bl3	premolar	0.0251	0.086	0.0235	0.574452	1.99506	2.58877
bl3	molar	0.078	0.034	0.018	1.03522	0.805156	2.07264
bl3	molar	0.0012	0.035	0.193	0.469673	0.0277904	0.653247
bl3	anterior	0.009	0.069	0.027	0.485492	2.20785	3.19882
bl3	anterior	0.026	0.025	0.0398	1.81746	1.95588	10.6306
bl3	premolar	0.0909	0.135	0.141	1.06971	0.0122958	0.208162
bl3	premolar	0.0587	0.278	0.0536	1.94613	1.9448	2.40947
bl3	molar	0.014	0.148	0.077	0.153393	0.0933717	0.982559
bl3	molar	0.0584	0.084	0.0796	0.630323	0.752069	0.575196
bl3	anterior	0.03	0.023	0.001	0.0484377	1.75943	2.58932
bl3	anterior	0.0918	0.0627	0.195	2.34483	1.95797	5.20975
bl3	anterior	0.076	0.054	0.097	2.33885	1.59598	1.0323
bl3	premolar	0.08	0.232	0.174	1.4341	1.09849	1.86255
bl3	molar	0.0138	0.193	0.0331	0.869059	1.77822	0.425057
bl3	molar	0.004	0.068	0.1089	0.0815209	2.36648	2.44411
bl3	anterior	0.146	0.0773	0.0649	3.66168	2.58387	0.0240656
bl3	anterior	0.0593	0.0725	0.127	0.184524	0.283498	3.25531
bl3	premolar	0.0346	0.0635	0.0098	0.223419	0.333948	1.40323
bl3	premolar	0.0283	0.119	0.048	0.30103	0.453656	4.42394
bl3	molar	0.0611	0.137	0.69	0.228463	0.461669	5.34742
bl3	molar	0.036	0.246	0.2134	0.592516	1.4295	1.02597
bl3	anterior	0.0275	0.0116	0.053	0.256636	1.85063	0.133173
bl3	anterior	0.0331	0.0256	0.106	1.86817	0.0898348	3.67676
bl3	premolar	0.0248	0.0697	0.058	2.19609	2.47021	1.43294
bl3	premolar	0.0859	0.232	0.0197	1.95327	0.712219	9.39309
bl3	molar	0.039	0.21	0.36	1.31859	3.86321	2.98044
bl3	molar	0.001	0.191	0.074	0.211623	0.0882767	3.70715
bl3	anterior	0.025	0.124	0.024	0.290628	0.807268	0.130934
bl3	anterior	0.0614	0.055	0.085	0.141295	1.68147	1.50746
bl3	anterior	0.047	0.052	0.0526	0.117278	1.49778	0.558364
bl3	premolar	0.053	0.293	0.032	3.84628	5.45136	1.29475
bl3	premolar	0.038	0.353	0.4393	0.463847	2.55959	7.92239
bl3	molar	0.069	0.072	0.1306	0.471816	2.10873	1.75367
bl3	molar	0.0131	0.029	0.035	0.700928	1.67601	0.40336
bl3	anterior	0.017	0.0114	0.126	0.352755	1.02402	1.14371
bl3	anterior	0.008	0.008	0.014	0.313276	1.47185	2.43028
bl3	anterior	0.0375	0.012	0.08	1.23661	1.0213	2.02689
bl3	premolar	0.004	0.144	0.033	0.525145	0.160513	5.57023
bl3	premolar	0.0019	0.23	0.0852	2.39547	0.56689	4.84191
bl3	molar	0.0862	0.105	0.0973	1.7664	1.71349	1.86785
bl3	molar	0.0052	0.017	0.1415	1.63418	0.831715	0.536909
bl3	anterior	0.0318	0.068	0.15	0.668232	2.37387	3.6845
bl3	anterior	0.141	0.056	0.109	1.64974	2.33575	3.95723
bl3	anterior	0.034	0.041	0.134	0.235701	3.02163	3.44177
bl3	premolar	0.1051	0.047	0.0945	2.27366	1.93274	1.89853
bl3	premolar	0.0882	0.121	0.0355	0.377281	0.926645	2.66421
bl3	molar	0.1233	0.059	0.2979	0.724118	1.29875	4.84623
bl3	molar	0.033	0.117	0.145	0.44308	1.18176	0.637103
bl3	anterior	0.036	0.073	0.103	1.60693	0.740602	3.95316
bl3	anterior	0.06	0.017	0.008	1.67165	2.66331	0.5368
bl3	premolar	0.0423	0.024	0.0194	1.14018	1.239	0.535621
bl3	premolar	0.0014	0.227	0.0237	1.22755	0.555773	1.55893
bl3	molar	0.002	0.015	0.065	0.677094	0.393354	2.25183
bl3	molar	0.0137	0.105	0.175	0.708447	0.405273	1.6188
bl3	anterior	0.001	0.1238	0.0987	0.502819	0.702796	0.628827
bl3	anterior	0.001	0.004	0.059	0.120289	0.329641	0.476708
bl3	anterior	0.051	0.133	0.112	0.50505	2.63489	0.8154
bl3	premolar	0.017	0.0958	0.02	0.381733	0.0566585	1.36577
bl3	molar	0.081	0.001	0.099	2.03443	1.1864	1.12778
bl3	molar	0.01	0.014	0.017	2.95505	1.5886	2.38886
bl3	anterior	0.0171	0.0249	0.096	1.46863	0.965736	0.417383
bl3	anterior	0.0915	0.0669	0.104	0.839132	0.945401	2.16514
bl3	anterior	0.1873	0.0516	0.011	2.21169	0.177623	4.88522
bl3	premolar	0.018	0.048	0.0954	1.71634	4.23665	0.993626
bl3	molar	0.0484	0.043	0.041	0.597942	1.3217	1.43039
bl3	molar	0.03	0.0444	0.2702	0.490561	1.39602	2.00067
bl3	anterior	0.063	0.019	0.121	2.48626	2.17968	4.55219
bl3	anterior	0.054	0.018	0.086	0.824967	2.25508	1.67381
bl3	anterior	0.028	0.034	0.211	0.451486	4.11705	4.18517
bl3	premolar	0.011	0.065	0.04	0.971169	0.340151	0.0110411
bl3	premolar	0.0253	0.066	0.2	5.1912	1.77407	5.08836
bl3	molar	0.0441	0.0219	0.207	0.683689	0.351431	2.78449
bl3	molar	0.024	0.054	0.151	0.0458589	2.37949	3.29883
bl3	anterior	0.0133	0.0284	0.333	0.108006	0.765371	4.96156
bl3	anterior	0.0316	0.009	0.196	3.08152	2.6087	5.66248
bl3	anterior	0.0452	0.0656	0.08	0.755789	0.923046	0.455215
bl3	premolar	0.032	0.042	0.075	3.9169	5.35387	2.06634
bl3	premolar	0.0414	0.054	0.012	0.280297	0.898591	4.14207
bl3	molar	0.061	0.1358	0.211	0.149325	0.160045	4.06228
bl3	anterior	0.02	0.1441	0.181	0.617954	0.183107	1.70785
bl3	anterior	0.03	0.0407	0.14	1.03927	0.768921	0.632901
bl3	anterior	0.069	0.047	0.13	0.163747	2.35612	2.08071
bl3	premolar	0.1514	0.012	0.3018	1.19167	3.01809	3.70748
bl3	molar	0.0073	0.072	0.3734	1.55804	1.36792	0.348762
bl3	molar	0.0638	0.0245	0.0622	0.227124	2.72899	3.10353
bl3	anterior	0.086	0.0719	0.02	0.431737	2.45854	0.758852
bl3	anterior	0.0357	0.0726	0.043	0.839645	0.188592	0.677201
bl3	anterior	0.0168	0.0709	0.22	0.443113	0.147264	9.77476
bl3	premolar	0.0198	0.008	0.2174	2.12392	4.88817	2.0745
bl3	molar	0.007	0.076	0.089	1.05271	0.851726	1.87302
bl3	molar	0.0646	0.0679	0.018	0.657314	0.199672	2.18145
bl3	anterior	0.028	0.073	0.185	0.879077	0.975373	1.01863
bl3	anterior	0.1792	0.061	0.24	4.01039	0.118025	0.129427
bl3	premolar	0.0102	0.102	0.164	0.056556	0.760385	2.43399
bl3	premolar	0.0302	0.058	0.0518	0.275556	1.28315	2.38077
bl3	molar	0.007	0.19	0.225	0.524354	2.45193	10.8448
bl3	molar	0.064	0.171	0.103	0.675699	0.997181	2.55678
bl3	anterior	0.0011	0.09	0.013	1.35222	0.602973	2.32795
bl3	premolar	0.055	0.071	0.186	1.02357	2.93119	1.67655
bl3	premolar	0.0107	0.217	0.102	0.663811	0.800339	7.24307
bl3	molar	0.0879	0.155	0.099	1.60647	2.1922	2.35314
bl3	molar	0.001	0.139	0.063	0.735062	0.98262	0.890316
bl3	anterior	0.04	0.037	0.014	1.15089	3.17916	1.81489
bl3	anterior	0.006	0.012	0.126	2.16932	8.24245	2.79351
bl3	anterior	0.021	0.047	0.052	0.581472	2.45221	2.19438
bl3	premolar	0.1123	0.1709	0.191	0.607895	0.596632	1.95684
bl3	molar	0.01	0.0108	0.187	0.0152591	0.710451	3.04822
bl3	molar	0.0343	0.1161	0.032	0.0249134	0.544525	0.660893
bl3	anterior	0.132	0.0611	0.019	2.57977	3.45837	3.94807
bl3	anterior	0.1566	0.0702	0.0829	1.41462	3.75546	2.12514
bl3	anterior	0.0343	0.1538	0.056	0.292721	1.34004	2.43004
bl3	premolar	0.099	0.197	0.379	1.03167	0.308825	6.64112
bl3	premolar	0.0257	0.15	0.339	0.874815	2.17526	6.12188
bl3	molar	0.017	0.095	0.156	0.0840849	0.469125	1.16586
bl3	molar	0.121	0.0273	0.276	2.40196	2.22455	3.71622
bl3	anterior	0.032	0.145	0.102	1.532	1.743	2.57638
bl3	anterior	0.006	0.0141	0.1	2.95155	10.7165	1.30171
bl3	anterior	0.099	0.0139	0.061	0.0982406	1.78051	2.52399
bl3	premolar	0.005	0.0275	0.009	4.86103	1.8422	3.53724
bl3	premolar	0.1219	0.005	0.096	1.53956	0.47116	7.25187
bl3	molar	0.0693	0.0397	0.0176	0.0071508	0.515488	0.569558
bl3	molar	0.3749	0.0298	0.419	1.76759	0.567174	1.24021
bl3	anterior	0.052	0.1162	0.012	1.74543	2.17896	0.12039
bl3	anterior	0.0641	0.2035	0.242	1.47745	0.52941	6.62512
bl3	premolar	0.044	0.002	0.1283	3.07059	3.15543	7.80649
bl3	molar	0.3908	0.034	0.48	0.437745	10.274	3.39418
bl3	anterior	0.012	0.0245	0.082	1.33647	0.887305	0.56938
bl3	anterior	0.007	0.1192	0.156	0.266715	0.207278	2.65897
bl3	anterior	0.0269	0.1106	0.128	0.301429	2.37908	0.690106
bl3	premolar	0.008	0.002	0.109	0.057098	1.90717	1.21858
bl3	premolar	0.012	0.057	0.0971	1.11807	2.10277	1.55382
bl3	molar	0.052	0.044	0.096	0.489062	0.162943	1.64617
bl3	molar	0.023	0.1299	0.0107	0.352887	0.0293541	0.554038
bl3	anterior	0.0315	0.0695	0.072	0.15558	0.430481	1.22712
bl3	anterior	0.0707	0.035	0.072	2.20023	1.91101	3.83499
bl3	premolar	0.066	0.245	0.123	1.01841	1.52818	4.43967
bl3	premolar	0.131	0.0445	0.0987	2.0301	1.91538	1.57275
bl3	molar	0.0352	0.112	0.024	1.68517	1.29037	0.312166
bl3	molar	0.0489	0.0824	0.0182	1.48025	1.01134	1.96948
bl3	anterior	0.1434	0.1251	0.14	0.694511	0.306652	2.68778
bl3	anterior	0.0674	0.1203	0.016	0.475338	0.74	0.173753
bl3	anterior	0.0681	0.1336	0.033	0.038971	1.62678	0.0729953
bl3	premolar	0.044	0.062	0.152	1.66818	0.0975831	3.436
bl3	premolar	0.03	0.193	0.0386	0.0443972	1.23431	7.60987
bl3	molar	0.0214	0.104	0.121	0.0871154	0.791017	1.74521
bl3	molar	0.073	0.2	0.0305	0.679888	1.03841	1.55362
bl3	anterior	0.237	0.0451	0.234	1.1032	0.594454	2.3936
bl3	anterior	0.038	0.122	0.0011	0.0411131	1.53524	1.63516
bl3	anterior	0.1442	0.059	0.23	5.34953	0.791371	4.06711
bl3	premolar	0.0421	0.191	0.208	0.676919	0.844068	3.68059
bl3	premolar	0.0227	0.0856	0.1333	2.17267	0.766477	0.226838
bl3	molar	0.0262	0.057	0.2313	1.33156	0.614625	3.67761
bl3	molar	0.018	0.286	0.047	0.592488	0.682799	2.76972
bl3	anterior	0.2117	0.0879	0.082	0.526979	2.35233	1.22903
bl3	anterior	0.0822	0.1975	0.211	0.341173	0.530937	1.35551
bl3	anterior	0.071	0.002	0.0403	0.281881	0.925156	0.379791
bl3	premolar	0.0079	0.079	0.141	0.121662	1.754	3.51691
bl3	molar	0.083	0.077	0.1844	0.0938456	0.178389	2.75348
bl3	molar	0.09	0.0848	0.2073	0.0221909	0.102564	0.52986
bl3	anterior	0.0034	0.0998	0.099	0.371886	2.05691	2.03233
bl3	anterior	0.052	0.1292	0.078	3.46489	1.59391	1.42827
bl3	anterior	0.1309	0.0369	0.143	1.15116	0.541065	3.14213
bl3	premolar	0.004	0.0403	0.0679	2.03088	0.130558	1.15981
bl3	molar	0.054	0.008	0.207	2.34369	0.785527	2.36662
bl3	molar	0.071	0.002	0.1785	0.524714	0.997721	3.82479
bl3	anterior	0.021	0.019	0.0152	1.13604	1.45792	0.863467
bl3	anterior	0.083	0.0218	0.105	3.60851	1.73174	0.95806
bl3	anterior	0.022	0.015	0.069	0.955395	0.0948384	1.94086
bl3	premolar	0.17	0.094	0.05	1.64118	1.199	0.0808735
bl3	molar	0.1065	0.2358	0.3511	1.54094	0.115066	4.65099
bl3	molar	0.0296	0.4015	0.4019	0.4417	1.87772	4.70446
bl3	anterior	0.0404	0.034	0.222	1.54539	1.1035	3.68397
bl3	anterior	0.0539	0.037	0.11	1.30015	2.31293	1.02728
bl3	anterior	0.0552	0.048	0.015	0.645935	1.42034	0.100539
bl3	premolar	0.016	0.164	0.126	0.216307	0.880603	5.2329
bl3	molar	0.051	0.0443	0.2669	0.279876	0.438042	1.29957
bl3	molar	0.046	0.0054	0.2684	1.29697	0.469786	4.77913
bl3	anterior	0.079	0.0184	0.005	0.0795044	0.233062	0.345036
bl3	anterior	0.011	0.0607	0.046	1.02399	1.37808	0.6755
bl3	anterior	0.108	0.065	0.226	0.178611	0.516089	3.31659
bl3	premolar	0.004	0.036	0.2001	0.178583	1.74987	0.70388
bl3	molar	0.0088	0.139	0.1611	0.332602	0.653775	0.366732
bl3	molar	0.0389	0.094	0.1424	1.18106	1.84324	1.44738
bl3	anterior	0.048	0.012	0.006	0.794458	0.432544	0.408044
bl3	anterior	0.0317	0.0004	0.037	0.873696	0.729194	0.524041
bl3	anterior	0.0721	0.104	0.008	0.0346598	1.18331	2.40477
bl3	premolar	0.011	0.128	0.0474	2.15781	0.603001	0.248319
bl3	molar	0.002	0.268	0.021	0.709118	1.54397	3.99986
bl3	molar	0.087	0.004	0.0865	0.516436	0.787413	4.35416
bl3	anterior	0.0334	0.0787	0.062	2.58317	0.821462	2.51668
bl3	anterior	0.04	0.056	0.022	1.20214	1.08618	0.258801
bl3	anterior	0.049	0.075	0.046	0.205447	0.449555	1.79857
bl3	premolar	0.1216	0.194	0.1353	2.15511	0.664304	2.13714
bl3	molar	0.0357	0.358	0.147	0.235206	0.044255	8.36314
bl3	molar	0.0147	0.224	0.062	0.832992	0.656512	0.0776011
bl3	anterior	0.001	0.1447	0.124	0.183805	1.17627	1.65378
bl3	anterior	0.148	0.014	0.0161	1.26863	0.509756	1.35408
bl3	anterior	0.1103	0.179	0.013	3.24141	1.93307	2.02846
bl3	premolar	0.0751	0.211	0.209	0.895111	2.76855	5.72874
bl3	molar	0.0343	0.336	0.238	0.798668	2.29856	9.39228
bl3	molar	0.1062	0.241	0.0178	0.260321	0.406872	2.00213
bl3	anterior	0.023	0.221	0.1029	2.46379	5.16862	0.956979
bl3	anterior	0.055	0.105	0.108	1.20339	1.86386	5.54871
bl3	anterior	0.025	0.122	0.098	0.0363488	0.176995	1.15322
bl3	premolar	0.004	0.059	0.0394	1.13842	0.770594	0.0472618
bl3	molar	0.0225	0.068	0.0776	1.54908	0.916014	3.50538
bl3	molar	0.0355	0.0847	0.4669	0.678984	0.423438	7.58987
bl3	anterior	0.0175	0.253	0.099	0.217574	3.59456	7.40699
bl3	anterior	0.095	0.077	0.0504	0.820224	1.36629	0.91342
bl3	premolar	0.0423	0.033	0.042	1.16347	2.4234	0.396377
bl3	molar	0.051	0.042	0.073	0.537089	0.49527	2.1357
bl3	molar	0.0733	0.0469	0.3906	3.46402	0.983537	4.56255
bl3	anterior	0.0607	0.19	0.0481	3.41485	1.6129	3.8083
bl3	anterior	0.063	0.172	0.028	0.0493909	0.511748	2.41432
bl3	anterior	0.03	0.156	0.2	1.25148	3.69161	3.28407
bl3	premolar	0.047	0.0006	0.2686	0.0217413	3.37348	4.09157
bl3	molar	0.0082	0.073	0.015	0.166708	0.50027	0.601695
bl3	molar	0.159	0.051	0.337	5.32638	0.792209	2.87019
bl3	anterior	0.031	0.149	0.04	1.94952	2.92345	2.09252
bl3	anterior	0.033	0.154	0.012	2.09495	2.00613	2.89842
bl3	anterior	0.0467	0.158	0.03	0.684396	1.37442	4.38254
bl3	premolar	0.046	0.006	0.0157	0.0626445	3.05746	0.449429
bl3	molar	0.0874	0.041	0.302	0.601502	0.778195	0.549653
bl3	molar	0.017	0.252	0.177	0.942533	0.82921	3.16012
bl3	anterior	0.0301	0.0003	0.102	1.04714	0.0589971	3.75041
bl3	anterior	0.003	0.005	0.19	0.18429	0.972764	3.7989
bl3	anterior	0.0045	0.07	0.177	0.705539	5.92655	7.38184
bl3	premolar	0.0316	0.0166	0.1646	1.20209	2.33454	1.56773
bl3	molar	0.061	0.012	0.2565	0.323707	0.822374	4.91895
bl3	molar	0.049	0.0092	0.0605	1.28896	1.87501	1.29987
bl3	anterior	0.01	0.0238	0.021	1.055	0.296433	0.937702
bl3	anterior	0.0334	0.0221	0.112	0.294183	0.194615	2.44664
bl3	anterior	0.0929	0.0554	0.03	1.59371	2.3027	1.22079
bl3	premolar	0.056	0.0471	0.2619	2.15647	0.4536	1.82638
bl3	molar	0.0161	0.066	0.1701	1.06775	0.442674	3.38966
bl3	molar	0.0479	0.059	0.072	2.23572	0.378443	0.292516
bl3	anterior	0.037	0.062	0.009	0.512988	1.55719	0.977067
bl3	anterior	0.0399	0.068	0.105	1.07053	3.91029	0.160652
bl3	premolar	0.069	0.0094	0.2765	0.728832	5.62564	0.451709
bl3	molar	0.0441	0.032	0.124	0.686089	0.303847	0.791922
bl3	molar	0.057	0.133	0.202	0.137439	1.93202	0.618581
bl3	anterior	0.022	0.1142	0.044	0.868449	1.92512	1.74097
bl3	anterior	0.015	0.0115	0.086	0.98931	1.35412	0.480591
bl3	anterior	0.07	0.019	0.0526	2.66001	1.8594	1.11792
bl3	premolar	0.0126	0.0888	0.4002	0.303694	2.17106	2.57826
bl3	molar	0.053	0.041	0.3343	0.555698	0.722668	5.89909
bl3	molar	0.027	0.068	0.047	1.4212	0.0238292	4.87131
bl3	anterior	0.0457	0.041	0.028	0.392129	0.370418	1.80079
bl3	anterior	0.035	0.014	0.018	0.66947	0.854786	3.65593
bl3	anterior	0.0407	0.079	0.149	0.476726	1.83887	6.58378
bl3	premolar	0.052	0.056	0.1729	2.12164	3.48951	0.594865
bl3	molar	0.065	0.048	0.1355	0.157565	0.126251	3.6286
bl3	molar	0.006	0.067	0.0942	0.236049	0.559112	1.05756
bl3	anterior	0.0038	0.083	0.062	0.383664	1.01013	2.67726
bl3	anterior	0.039	0.126	0.178	1.64235	0.533368	7.91667
bl3	anterior	0.117	0.0325	0.165	2.10101	0.773894	3.25297
bl3	premolar	0.04	0.004	0.0171	0.292854	0.538881	0.692755
bl3	molar	0.0054	0.006	0.2768	0.347281	0.986054	6.19218
bl3	molar	0.017	0.2119	0.3108	2.75937	1.20303	9.92452
bl3	anterior	0.0687	0.228	0.128	0.961393	1.09527	6.48473
bl3	anterior	0.0747	0.142	0.0136	0.615198	0.0938492	1.03992
bl3	anterior	0.118	0.102	0.176	0.241909	3.0112	0.638595
bl3	premolar	0.14	0.065	0.0397	1.34449	0.387872	0.593038
bl3	molar	0.06	0.1447	0.3839	0.323745	2.56763	9.522
bl3	molar	0.1224	0.0276	0.1347	0.639211	1.8145	8.14891
bl3	anterior	0.0162	0.105	0.0049	0.00954175	1.15922	1.59496
bl3	anterior	0.0104	0.082	0.0141	0.444722	1.44964	0.212149
bl3	premolar	0.011	0.1359	0.0854	0.530439	0.873879	2.42259
bl3	molar	0.0029	0.215	0.0786	2.22695	1.70008	1.55593
bl3	molar	0.035	0.174	0.267	1.5577	0.795685	6.56666
bl3	anterior	0.011	0.1164	0.038	0.0934102	0.15443	0.168886
bl3	anterior	0.0035	0.0278	0.059	0.881633	0.588783	1.15166
bl3	anterior	0.0419	0.02	0.0246	0.302817	0.117968	1.30325
bl3	premolar	0.0055	0.09	0.099	0.374645	3.08887	2.01113
bl3	premolar	0.056	0.083	0.0018	0.769227	0.291279	3.60809
bl3	molar	0.0229	0.062	0.31	0.487709	0.138171	2.11378
bl3	molar	0.0073	0.271	0.291	1.60824	0.785457	8.47798
bl3	anterior	0.0034	0.1158	0.089	1.35483	0.489121	0.535365
bl3	anterior	0.0516	0.0444	0.088	1.51557	0.661045	0.274873
bl3	anterior	0.0688	0.011	0.127	3.2166	0.0405771	1.68496
bl3	premolar	0.033	0.025	0.128	0.0258805	1.20037	0.970618
bl3	premolar	0.0115	0.0441	0.0065	2.02824	0.2925	2.26213
bl3	molar	0.057	0.154	0.228	1.73417	0.669705	4.13308
bl3	molar	0.1585	0.093	0.174	5.90194	7.52368	0.990658
bl3	anterior	0.0684	0.0827	0.084	1.88711	0.264168	0.358322
bl3	anterior	0.084	0.048	0.019	0.937983	1.60533	1.06818
bl3	anterior	0.042	0.0843	0.146	1.45711	0.389502	0.179415
bl3	premolar	0.1211	0.064	0.21	0.592413	0.540873	5.83032
bl3	premolar	0.04	0.068	0.25	0.517435	2.13245	0.376793
bl3	molar	0.1022	0.315	0.5	2.12931	0.423998	8.91278
bl3	molar	0.1298	0.299	0.585	0.895034	2.2973	12.4106
bl3	anterior	0.048	0.0071	0.154	0.360412	1.57052	2.62195
bl3	anterior	0.0151	0.0191	0.066	1.28549	1.11889	0.0970316
bl3	anterior	0.0324	0.109	0.208	1.95642	0.491566	0.923055
bl3	premolar	0.08	0.149	0.011	0.0889925	1.47981	0.389321
bl3	premolar	0.0304	0.308	0.0793	0.351946	0.806629	7.07619
bl3	molar	0.015	0.065	0.03	0.331138	0.153682	1.94237
bl3	molar	0.078	0.034	0.197	1.01225	1.85662	0.725647
bl3	anterior	0.0119	0.042	0.156	2.36286	6.43777	0.977354
bl3	anterior	0.0364	0.01	0.272	0.330107	2.7181	2.13134
bl3	premolar	0.012	0.177	0.276	0.412864	0.744948	3.59209
bl3	premolar	0.044	0.207	0.0613	0.1267	0.975478	2.6833
bl3	molar	0.0514	0.183	0.1	1.46081	1.85687	0.611391
bl3	molar	0.077	0.264	0.232	0.999242	4.08808	5.45505
bl3	anterior	0.152	0.144	0.15	0.10876	0.0149064	2.05369
bl3	anterior	0.098	0.157	0.186	3.94188	7.49796	4.49971
bl3	anterior	0.073	0.125	0.12	2.01016	1.24607	5.0568
bl3	premolar	0.073	0.118	0.02	0.412433	2.86057	0.016361
bl3	premolar	0.016	0.103	0.031	0.264316	1.48207	1.24607
bl3	molar	0.044	0.175	0.12	0.773196	1.14167	3.93127
bl3	molar	0.037	0.119	0.115	1.89471	2.2937	4.28376
bl3	anterior	0.0431	0.027	0.081	0.0406983	1.4335	0.393647
bl3	anterior	0.176	0.143	0.107	0.036433	0.879535	0.226879
bl3	premolar	0.0624	0.152	0.006	0.549013	0.100553	2.27364
bl3	premolar	0.002	0.227	0.0989	0.385211	0.176484	3.67811
bl3	molar	0.055	0.226	0.058	0.0144472	1.13333	3.37232
bl3	molar	0.0867	0.202	0.0425	0.230401	0.277978	2.44895
bl3	anterior	0.023	0.05	0.106	0.233108	0.682392	0.643775
bl3	anterior	0.039	0.031	0.321	1.7227	1.75093	1.30396
bl3	premolar	0.045	0.297	0.179	1.16676	1.23911	4.27138
bl3	premolar	0.1473	0.309	0.102	2.76604	1.14089	3.25184
bl3	molar	0.027	0.23	0.195	0.0735991	1.34975	7.45584
bl3	molar	0.0282	0.254	0.095	0.975398	0.0895706	0.901764
bl3	anterior	0.01	0.052	0.0637	0.285299	0.497472	1.43277
bl3	anterior	0.0277	0.043	0.1104	1.70129	0.665682	0.770018
bl3	anterior	0.166	0.117	0.0429	0.719676	0.484545	1.64456
bl3	premolar	0.0008	0	0.0432	1.53452	3.34977	3.21014
bl3	premolar	0.113	0.042	0.3	0.198213	0.706449	2.1426
bl3	molar	0.03	0.025	0.1367	0.11077	1.42357	3.90832
bl3	molar	0.1127	0.192	0.1613	3.90185	1.02083	1.83113
bl3	anterior	0.0166	0.1	0.085	0.314388	1.83431	3.86435
bl3	anterior	0.035	0.0138	0.023	1.29843	0.500246	1.58082
bl3	anterior	0.079	0.016	0.1937	0.35922	0.390655	0.999661
bl3	premolar	0.059	0.022	0.2674	0.477591	4.13804	5.34547
bl3	premolar	0.0145	0.159	0.1174	0.17869	3.62749	1.51707
bl3	molar	0.056	0.042	0.0835	0.861678	0.453222	3.52824
bl3	molar	0.073	0.059	0.4478	1.37559	2.7966	4.07845
bl3	anterior	0.026	0.297	0.1671	2.00384	1.64114	3.67605
bl3	anterior	0.015	0.145	0.2067	0.872334	0.457841	1.44205
bl3	anterior	0.1472	0.195	0.2694	2.04368	2.5167	0.523046
bl3	premolar	0.085	0.038	0.4661	1.57605	4.23937	1.05034
bl3	premolar	0.079	0.116	0.3984	0.32609	0.127575	1.06319
bl3	molar	0.067	0.172	0.0393	0.363432	1.31177	2.38234
bl3	molar	0.1	0.006	0.2083	0.245588	0.00984201	4.70225
bl3	anterior	0.0841	0.06	0.007	1.21051	1.88492	1.56922
bl3	anterior	0.0296	0.149	0.1283	0.431592	0.446306	1.40536
bl3	anterior	0.212	0.164	0.2133	0.420866	1.64666	1.14325
bl3	premolar	0.087	0.066	0.2449	0.181135	1.42716	0.541859
bl3	premolar	0.097	0.216	0.2036	0.40708	2.2985	6.37388
bl3	molar	0.004	0.233	0.062	0.173493	0.162579	5.08819
bl3	molar	0.0904	0.126	0.029	0.687959	1.77845	2.09982
bl3	anterior	0.0554	0.1178	0.03	1.09091	0.48407	0.751539
bl3	anterior	0.089	0.0434	0.0043	0.569999	1.39197	0.0614338
bl3	anterior	0.0312	0.008	0.0581	0.591429	1.6299	0.557131
bl3	premolar	0.072	0.1957	0.1318	0.515739	0.623277	4.6718
bl3	molar	0.0214	0.041	0.2613	0.223144	0.703878	3.90572
bl3	molar	0.2378	0.0034	0.2947	0.882587	3.5407	1.05511
bl3	anterior	0.039	0.0606	0.061	0.49499	1.02445	0.101258
bl3	anterior	0.11	0.1346	0.16	1.25861	1.86964	1.85577
bl3	anterior	0.3385	0.176	0.0932	6.80791	0.146901	2.11164
bl3	premolar	0.065	0.0197	0.2691	2.08149	1.12841	0.0897717
bl3	molar	0.0156	0.141	0.092	0.47414	0.44118	1.80751
bl3	molar	0.057	0.086	0.0179	4.03642	1.81057	2.65148
bl3	anterior	0.11	0.039	0.123	1.46157	1.97613	1.13585
bl3	anterior	0.0862	0.0225	0.258	1.18679	0.548675	1.29923
bl3	anterior	0.0382	0.009	0.285	0.316206	1.53425	2.05032
bl3	premolar	0.0956	0.1406	0.142	1.31143	2.07766	2.84775
bl3	molar	0.028	0.0745	0.0393	0.0103433	0.946219	0.225948
bl3	molar	0.169	0.108	0.096	0.480405	1.58177	1.63213
bl3	anterior	0.1222	0.017	0.153	1.16825	0.415793	0.569558
bl3	anterior	0.0202	0.012	0.161	2.1647	3.98667	0.383431
bl3	anterior	0.0364	0.0257	0.175	0.867562	0.296995	2.16427
bl3	premolar	0.1328	0.1071	0	1.07108	2.86776	1.49941
bl3	molar	0.022	0.156	0.122	0.402604	0.386705	7.36501
bl3	molar	0.031	0.0013	0.066	0.0982928	2.17945	4.94504
sr1	anterior	0.007	0	0.021	0.047385	0.40323	1.2705
sr1	anterior	0.015	0.0613	0.076	0.623875	1.8426	1.76101
sr1	anterior	0.0743	0.0871	0.048	0.292126	0.101518	0.23987
sr1	premolar	0.02	0.104	0.122	0.0182716	0.0587935	0.488586
sr1	premolar	0.021	0.116	0.1087	1.21456	1.22306	1.10727
sr1	molar	0.0042	0.048	0.039	0.331511	0.0425082	0.0969854
sr1	molar	0.001	0.0871	0.116	0.123193	0.617439	0.248473
sr1	anterior	0.076	0.0202	0.066	1.4614	0.871179	2.50099
sr1	anterior	0.035	0	0.144	0.135894	0.473037	5.03304
sr1	anterior	0.031	0	0.013	0.383423	0.45638	0.652751
sr1	premolar	0.009	0.037	0.008	0.601013	0.501562	1.96283
sr1	premolar	0.098	0.0516	0.0745	0.753402	0.696721	0.987956
sr1	molar	0.061	0.0463	0.121	0.81988	0.217833	2.2007
sr1	molar	0.048	0.1006	0.011	0.0645012	1.23127	3.84387
sr1	anterior	0.0168	0.053	0.0399	1.68517	1.31849	0.0153363
sr1	anterior	0.0224	0.026	0.083	0.534358	1.74389	1.91813
sr1	anterior	0.0372	0.019	0.046	0.912878	0.0192227	0.0604528
sr1	premolar	0.0341	0.005	0.0012	0.219713	0.0847788	1.8421
sr1	molar	0.0121	0.0094	0.2299	1.28441	0.905396	4.16431
sr1	molar	0.048	0.164	0.029	0.625918	0.296813	0.184324
sr1	anterior	0.058	0.055	0.012	1.19029	0.577465	0.578554
sr1	anterior	0.0092	0.043	0.016	3.12622	2.32818	0.850769
sr1	anterior	0.074	0.0194	0.033	0.1905	1.11965	0.334387
sr1	premolar	0.0245	0.0022	0.103	0.138024	0.375523	1.17261
sr1	premolar	0.028	0.0043	0.0831	0.568921	1.52353	0.789956
sr1	molar	0.039	0.144	0.013	0.104491	0.863939	0.641057
sr1	molar	0.051	0.0427	0.0051	0.245061	1.6105	2.05964
sr1	anterior	0.0304	0.067	0.0515	0.0115051	0.175514	0.903081
sr1	anterior	0.0526	0.067	0.067	0.143619	2.31082	1.11761
sr1	anterior	0.0107	0.043	0.076	1.1255	1.87827	5.23915
sr1	premolar	0.084	0	0.1082	0.641188	2.52735	2.30086
sr1	molar	0.031	0.036	0.036	1.09996	0.54553	1.61184
sr1	molar	0.103	0.038	0.074	0.472584	0.0292884	2.2145
sr1	anterior	0.0137	0.113	0.0295	0.32052	1.74285	2.02853
sr1	anterior	0.061	0.027	0.068	1.04668	0.982782	2.31417
sr1	anterior	0.067	0.0762	0.048	0.17626	0.458157	0.843737
sr1	premolar	0.038	0.046	0.1375	1.71952	2.70385	0.717816
sr1	molar	0.03	0.0435	0.0688	0.625759	0.400672	1.54032
sr1	molar	0.058	0.056	0.0423	2.28865	1.09916	0.779966
sr1	anterior	0.012	0.1118	0.1298	0.361891	0.66631	4.45708
sr1	anterior	0.0024	0.016	0.0603	0.693446	2.41293	0.157531
sr1	premolar	0.1297	0.0853	0.3912	0.60343	4.47541	2.48317
sr1	molar	0.001	0.004	0.0502	0.0132009	0.0664179	0.223615
sr1	molar	0.0809	0.1995	0.2311	0.0962979	0.670729	9.55972
sr1	anterior	0.0256	0.102	0.064	0.987863	1.77898	3.66071
sr1	anterior	0.0018	0.0255	0.026	1.5463	2.03341	1.99182
sr1	molar	0.0203	0.079	0.0732	0.114088	0.625895	2.55086
sr1	molar	0.0088	0.0758	0.0786	0.151238	0.424724	5.83596
sr1	anterior	0.042	0.07	0.028	0.224093	0.945785	1.92313
sr1	anterior	0.0381	0.01	0.046	2.21446	3.92209	3.29104
sr1	anterior	0.0976	0.0093	0.064	0.319888	2.58664	0.885921
sr1	premolar	0.043	0.041	0.125	0.149099	1.71001	0.790428
sr1	premolar	0.1626	0.087	0.0536	2.83876	1.63693	2.09627
sr1	molar	0.012	0.032	0.0312	0.975468	0.88789	2.76506
sr1	molar	0.004	0.0115	0.1785	0.518862	0.629317	0.509959
sr1	anterior	0.007	0.0254	0.058	1.78959	2.08141	1.84438
sr1	anterior	0.057	0.0083	0.072	0.225548	1.25724	1.93197
sr1	anterior	0.0239	0.0331	0.037	0.997658	0.750385	0.356987
sr1	premolar	0.0436	0.073	0.03	0.659075	2.90286	0.396842
sr1	premolar	0.012	0.059	0.2128	0.124687	0.726775	1.09863
sr1	molar	0.0316	0.038	0.055	0.385945	0.441125	3.29847
sr1	molar	0.0656	0.0409	0.1834	0.354802	1.30413	0.618051
sr1	anterior	0.0644	0.149	0.0789	0.763998	1.68911	0.703228
sr1	anterior	0.0836	0.05	0.0654	2.08133	0.223427	1.43336
sr1	anterior	0.071	0.006	0.025	0.539032	2.81424	0.943513
sr1	premolar	0.021	0.11	0.109	0.291501	0.131684	0.166486
sr1	premolar	0.0595	0.02	0.0278	1.13998	0.192549	0.466883
sr1	molar	0.0026	0.1149	0.0089	0.873471	0.437707	1.94069
sr1	molar	0.059	0.079	0.061	0.337504	1.36889	2.19689
sr1	anterior	0.119	0.051	0.022	2.32107	0.292225	3.91528
sr1	anterior	0.027	0.015	0.0312	0.395452	0.392493	0.217414
sr1	anterior	0.0339	0.039	0.0673	0.900608	1.11778	1.12861
sr1	premolar	0.0046	0.154	0.095	1.40291	0.0367112	1.53783
sr1	premolar	0.0217	0.048	0.0483	0.197702	1.41527	0.968012
sr1	molar	0.064	0.071	0.161	0.638618	0.696813	3.99236
sr1	molar	0.079	0.0167	0.0172	0.248891	1.60995	3.7655
sr1	anterior	0.0582	0.0058	0.128	0.930221	2.04691	3.81869
sr1	anterior	0.0283	0.001	0.07	1.15004	0.940743	1.59003
sr1	anterior	0.0425	0.1242	0.0345	0.681575	1.41804	2.5282
sr1	premolar	0.014	0.0688	0.0502	0.0106342	0.108394	1.34778
sr1	molar	0.0379	0.041	0.0875	0.680595	0.340249	5.37645
sr1	molar	0.0093	0.0325	0.2569	0.21765	2.96981	1.82337
sr1	anterior	0.0294	0.0375	0.047	0.780528	0.389462	1.04888
sr1	anterior	0.0177	0.025	0.084	0.155468	0.504814	2.9406
sr1	anterior	0.0849	0.026	0.0817	1.3048	0.186831	0.0824551
sr1	premolar	0.0933	0.0698	0.216	1.58591	1.64891	1.16688
sr1	molar	0.045	0.06	0.1063	0.581854	0.130698	1.78615
sr1	molar	0.0014	0.051	0.308	1.92143	0.395929	0.859378
sr1	anterior	0.041	0.012	0.1168	0.329741	0.3957	2.13613
sr1	anterior	0.089	0.1243	0.033	1.95889	1.38732	3.34077
sr1	premolar	0.055	0.1331	0.1386	1.7665	0.577975	0.948854
sr1	molar	0.023	0.001	0.104	0.0279598	2.82769	1.02689
sr1	molar	0.0505	0.253	0.0248	0.0994671	1.11985	0.771027
sr1	anterior	0.033	0.016	0.0475	0.634836	1.02828	0.845623
sr1	premolar	0.061	0.1117	0.1085	1.28289	2.96177	0.05506
sr1	molar	0.041	0.0566	0.1175	0.856868	0.812012	1.64546
sr1	molar	0.038	0.268	0.092	0.405574	0.425987	1.02184
sr1	anterior	0.064	0.012	0.0291	0.42704	0.249911	1.20784
sr1	anterior	0.028	0.0335	0.054	1.20977	0.147688	2.92478
sr1	premolar	0.1649	0.0538	0.009	1.42293	2.04776	1.47164
sr1	molar	0.0587	0.0184	0.023	0.810549	0.329664	1.38649
sr1	molar	0.041	0.0617	0.028	1.68826	1.48425	2.04306
sr1	anterior	0.015	0.084	0.0246	1.08152	0.160447	1.56328
sr1	anterior	0.008	0.0349	0.217	0.358702	1.81108	3.42019
sr1	anterior	0.0061	0.061	0.088	1.38708	1.90621	1.14485
sr1	premolar	0.005	0.084	0.0872	0.634878	3.32966	0.751231
sr1	molar	0.0499	0.035	0.002	1.23002	2.22127	0.8331
sr1	molar	0.02	0.0183	0.121	1.72726	2.51862	1.17239
sr1	anterior	0.074	0.004	0.003	0.601028	1.52746	0.694174
sr1	anterior	0.004	0.0472	0.147	0.692318	2.09489	1.10283
sr1	anterior	0.13	0.01	0.173	1.43891	1.14846	0.553381
sr1	premolar	0.005	0.2242	0.0479	1.82965	0.265613	3.26604
sr1	molar	0.003	0.026	0.2658	0.393371	1.72845	1.61128
sr1	molar	0.0197	0.18	0.1335	0.0129375	0.124293	2.08001
sr1	anterior	0.011	0.029	0.16	0.108796	0.367085	2.94215
sr1	anterior	0.0153	0.0163	0.142	0.210477	0.0535913	3.97497
sr1	anterior	0.0145	0.0311	0.041	0.131141	0.985178	0.818906
sr1	premolar	0.0499	0.1102	0.167	0.863516	1.40459	0.569219
sr1	molar	0.0095	0.0634	0.0404	0.00646915	0.667758	1.89249
sr1	molar	0.098	0.0803	0.04	0.121669	1.12392	2.58602
sr1	anterior	0.0049	0.007	0.008	0.373016	0.806175	3.35086
sr1	anterior	0.037	0.0242	0.026	0.600793	1.52164	0.605556
sr1	anterior	0.09	0.0144	0.0722	0.0398802	0.634931	1.95004
sr1	premolar	0.0499	0.078	0.0635	0.284608	1.32335	0.50543
sr1	premolar	0.0777	0.258	0.125	0.538935	1.43061	6.42614
sr1	molar	0.014	0.095	0.0674	0.125805	0.56916	2.17344
sr1	molar	0.1556	0.032	0.0583	0.432084	2.25812	0.691764
sr1	anterior	0.0255	0.015	0.078	0.480055	0.0768344	0.202559
sr1	anterior	0.009	0.0214	0.013	0.360301	0.0310899	0.477116
sr1	anterior	0.073	0.002	0.012	0.494758	0.93056	0.517157
sr1	premolar	0.012	0.106	0.078	0.216332	0.578938	0.894638
sr1	premolar	0.059	0.177	0.1406	0.111021	2.58696	4.29527
sr1	molar	0.066	0.101	0.0328	0.974465	2.00279	2.92419
sr1	molar	0.114	0.0088	0.1069	0.0224245	1.1806	0.12806
sr1	anterior	0.007	0.1533	0.268	1.3629	2.10067	2.73225
sr1	anterior	0.059	0.0051	0.069	0.333687	2.5083	1.47578
sr1	anterior	0.026	0.0169	0.001	0.788451	2.77517	2.54547
sr1	premolar	0.0849	0.0199	0.0598	1.05287	3.30578	1.8646
sr1	premolar	0.0323	0.113	0.0184	0.294338	0.409076	1.15422
sr1	molar	0.078	0.011	0.024	1.0357	1.47145	3.78491
sr1	molar	0.0245	0.0158	0.0123	0.335142	0.436358	1.19255
sr1	anterior	0.0373	0.0357	0.009	1.00613	0.687026	0.569495
sr1	anterior	0.137	0.0609	0.032	0.659166	2.2851	3.31498
sr1	premolar	0.1363	0.0092	0.157	0.411945	3.5989	3.65934
sr1	premolar	0.0371	0.22	0.233	1.99089	0.780781	6.01323
sr1	molar	0.0294	0.063	0.159	0.126959	1.40348	2.36712
sr1	molar	0.0156	0.13	0.14	0.0209991	0.108294	3.53675
sr1	anterior	0.012	0.0249	0.011	0.285067	1.1616	2.30787
sr1	anterior	0.001	0.0395	0.053	1.19602	0.0965989	1.02032
sr1	anterior	0.0327	0.0382	0.0816	0.502811	0.273246	0.645232
sr1	premolar	0.0035	0.1176	0.273	0.0475211	0.860751	2.2342
sr1	molar	0	0.171	0.0735	0.619055	1.57121	5.44996
sr1	molar	0.018	0	0.1385	0.0487842	1.06229	0.334736
sr1	anterior	0.01	0.0063	0.0293	0.090777	0.798273	0.125301
sr1	anterior	0.0165	0.0059	0.079	0.496903	0.417682	0.804656
sr1	anterior	0.027	0.0707	0.117	0.25027	0.913016	2.61442
sr1	premolar	0.0388	0.1041	0.1156	0.596932	1.16751	1.22607
sr1	molar	0.025	0.018	0.004	0.0371536	0.712035	0.741198
sr1	molar	0.0109	0.0519	0.1005	0.969517	0.422736	0.612982
sr1	anterior	0.059	0.0146	0.112	0.850085	1.65814	0.189825
sr1	anterior	0.0096	0.065	0.0128	1.81525	3.93022	1.00536
sr1	premolar	0.0108	0.0869	0.068	0.0277609	0.51264	1.51938
sr1	molar	0.045	0.0155	0.0162	0.101215	0.263931	2.05279
sr1	molar	0.033	0.0865	0.0001	0.260742	0.825792	1.69849
sr1	anterior	0.129	0.0362	0.028	0.059042	1.31879	0.0943228
sr1	anterior	0.025	0.0468	0.023	1.94806	1.4121	1.30003
sr1	anterior	0.015	0.005	0.0257	1.68263	1.96377	0.690206
sr1	premolar	0.0747	0.1637	0.0926	0.860909	2.53738	3.12117
sr1	molar	0.04	0.0365	0.007	0.914681	0.440532	0.323482
sr1	molar	0.04	0.0715	0.146	0.0660567	1.09108	1.94029
sr1	anterior	0.027	0.032	0.0363	0.172048	0.488993	1.16953
sr1	anterior	0.034	0.0181	0.008	0.827745	0.301223	5.71116
sr1	anterior	0.089	0.027	0.0207	0.41275	0.804467	4.44843
sr1	premolar	0.053	0.0825	0.1679	0.632143	1.25723	2.32316
sr1	molar	0.083	0.025	0.043	0.307668	0.581446	1.96625
sr1	molar	0.0213	0.0066	0.1287	1.04931	1.18628	0.547146
sr1	anterior	0.039	0.084	0.0092	0.33245	0.118357	1.017
sr1	anterior	0.036	0.005	0.126	1.42482	1.20703	0.543604
sr1	anterior	0.0631	0.19	0.151	2.49896	1.06772	1.21629
sr1	premolar	0.04	0.174	0.013	0.452	0.533127	2.34241
sr1	molar	0.093	0.013	0.0411	1.50889	2.14162	1.6122
sr1	molar	0	0.1075	0.038	1.23914	1.04105	0.776512
sr1	anterior	0.0378	0.328	0.0617	3.8872	3.99763	0.29614
sr1	anterior	0.0622	0.264	0.1774	3.12444	2.55901	3.00272
sr1	anterior	0.002	0.075	0.0215	0.234547	0.018086	2.74103
sr1	premolar	0.0481	0.0128	0.0551	0.390734	0.438859	0.622264
sr1	molar	0.01	0.131	0.011	0.283196	0.709378	0.576623
sr1	molar	0.0269	0.209	0.105	0.424449	2.00077	1.51834
sr1	anterior	0.009	0.197	0.0906	0.610783	1.57769	1.46138
sr1	anterior	0.036	0.302	0.0175	2.82973	0.594867	3.52143
sr1	anterior	0.1083	0.161	0.1556	0.36905	0.442404	0.442072
sr1	premolar	0.0947	0.103	0.107	0.700043	1.24801	2.08226
sr1	premolar	0.0811	0.0031	0.021	0.639726	0.135299	0.185525
sr1	molar	0.058	0.093	0.0412	0.793082	1.61012	0.131695
sr1	molar	0.089	0.164	0.115	1.95474	1.64115	2.08446
sr1	anterior	0.0655	0.009	0.295	0.364645	1.39997	1.12925
sr1	anterior	0.049	0.0389	0.21	0.0885752	0.279406	0.254815
sr1	anterior	0.0078	0.022	0.018	0.0439406	0.125117	1.5666
sr1	premolar	0.076	0.0444	0.3058	0.86136	2.9918	2.7868
sr1	molar	0.009	0.165	0.0736	1.68381	1.07645	2.4903
sr1	molar	0.01	0.139	0.2151	1.00745	2.30197	2.60523
sr1	anterior	0.027	0.072	0.201	0.31342	0.191468	6.66756
sr1	anterior	0.052	0.044	0.092	0.539405	0.272668	0.0568042
sr1	anterior	0.0076	0.11	0.2	0.674266	2.32047	3.61098
sr1	premolar	0.06	0.15	0.112	0.856943	0.958968	1.71179
sr1	premolar	0.0065	0.347	0.867	0.296651	1.20533	12.696
sr1	molar	0.0279	0.19	0.1369	3.02495	3.20208	4.0766
sr1	anterior	0.015	0.011	0.0281	0.339731	0.932409	2.01129
sr1	anterior	0.083	0.146	0.1614	0.957853	2.92663	2.86355
sr1	premolar	0.048	0.0645	0.1277	0.0929596	2.15912	2.81281
sr1	molar	0.009	0.026	0.0899	0.631946	0.394328	0.902584
sr1	molar	0.0529	0.151	0.1986	1.82231	2.82716	1.88834
sr1	anterior	0.106	0.425	0.55	0.446235	4.4055	4.75299
sr1	anterior	0.0386	0.1417	0.1283	3.09687	6.21646	7.95081
sr1	anterior	0.1303	0.146	0.052	1.79652	0.731303	2.81222
sr1	premolar	0.0678	0.066	0.108	0.101972	1.27069	0.566813
sr1	molar	0.016	0.0463	0.2235	0.736478	0.512655	4.81802
sr1	molar	0.0194	0.099	0.18	1.12109	1.40712	2.40141
sr1	anterior	0.057	0.0345	0.062	1.05422	0.686943	1.68376
sr1	anterior	0.047	0.0031	0.077	0.585703	1.64404	1.51599
sr1	anterior	0.2272	0.0238	0.2484	2.20328	0.125936	2.68
sr1	premolar	0.064	0.1174	0.3368	0.493759	0.311264	2.0525
sr1	premolar	0.14	0.015	0.137	0.391025	0.547895	2.48076
sr1	molar	0.05	0.0948	0.1101	0.53668	0.819046	3.62725
sr1	molar	0.0063	0.0614	0.0212	0.106454	0.76771	0.568956
sr1	anterior	0.033	0.0099	0.035	0.53143	0.132845	0.858215
sr1	anterior	0.0195	0.0499	0.047	0.106142	1.59017	0.107431
sr1	anterior	0.0815	0.038	0.138	0.22676	0.555812	0.818881
sr1	premolar	0.05	0.0956	0.0884	0.254294	0.811016	0.470821
sr1	premolar	0.047	0.0145	0.2089	0.0873428	1.18344	0.871231
sr1	molar	0.104	0.029	0.1487	1.04062	0.90692	0.215322
sr1	molar	0.0155	0.1393	0.2088	0.106588	2.06816	1.39756
sr1	anterior	0.015	0.02	0.0028	0.592751	0.360806	0.737315
sr1	anterior	0.1396	0.0486	0.082	0.399368	1.07665	0.0617817
sr1	anterior	0.087	0.126	0.076	1.59493	0.597288	3.01932
sr1	premolar	0.1443	0.097	0.1098	0.261995	0.71462	0.780281
sr1	premolar	0.219	0.09	0.0104	0.388244	1.99714	2.81688
sr1	molar	0.0547	0.006	0.019	0.0556744	1.41576	0.554966
sr1	molar	0.0527	0.071	0.003	0.722274	2.37576	0.139543
sr1	anterior	0.0772	0.1067	0.008	0.29416	0.674886	0.632258
sr1	anterior	0.0372	0.1467	0.14	1.01115	3.7245	2.54299
sr1	anterior	0.0169	0.0869	0.1151	1.2689	1.66744	1.79183
sr1	premolar	0.0431	0.0566	0.0425	0.390009	1.46918	3.45536
sr1	premolar	0.0444	0.131	0.04	0.147991	1.76913	2.08906
sr1	molar	0.091	0.0976	0.048	0.00822203	0.145573	2.98358
sr1	molar	0.083	0.077	0.112	0.0135177	0.875944	0.445785
sr1	anterior	0.046	0.0114	0.0512	0.885053	0.475711	0.719046
sr1	anterior	0.05	0.0683	0.015	0.80365	1.92316	0.532674
sr1	anterior	0.034	0.0575	0.056	0.973547	0.525278	0.792289
sr1	premolar	0.027	0.202	0.184	1.13835	0.752375	0.104545
sr1	molar	0.0597	0.089	0.0785	0.301027	0.293044	4.04094
sr1	molar	0.001	0.0868	0.1629	0.858086	1.29451	0.425355
sr1	anterior	0.0258	0.024	0.0326	0.993234	0.33866	0.429961
sr1	anterior	0.2	0.15	0.016	1.24337	4.96241	0.291747
sr1	anterior	0.07	0.061	0.1099	1.01638	0.199393	2.87082
sr1	premolar	0.043	0.134	0.143	0.808781	0.514267	3.2662
sr1	molar	0.0187	0.163	0.1297	0.505619	0.134139	8.34985
sr1	molar	0.0149	0.032	0.1849	1.22126	1.053	0.239933
sr1	anterior	0.0573	0.014	0.026	0.890397	2.34813	1.45766
sr1	anterior	0.1006	0.037	0.161	0.021427	1.12009	3.23907
sr1	anterior	0.033	0.0227	0.213	0.0799423	1.61123	1.85611
sr1	premolar	0.049	0.0113	0.0753	1.02609	1.59175	0.95507
sr1	molar	0.0987	0.0004	0.2075	0.566696	1.773	1.01765
sr1	molar	0.019	0.002	0.079	0.361877	1.11311	1.02922
sr1	anterior	0.047	0.009	0.048	1.22005	0.376586	1.61444
sr1	anterior	0.019	0.01	0.117	0.876403	2.25128	1.32953
sr1	anterior	0.0754	0.0475	0.034	0.627025	0.536649	0.267585
sr1	molar	0.0381	0.0371	0.2883	0.214558	0.991436	4.86338
sr1	molar	0.102	0.174	0.123	0.717306	0.254494	8.02866
sr1	anterior	0.045	0.092	0.0086	2.05579	4.36584	2.97529
sr1	anterior	0.054	0.068	0.09	1.56089	2.93759	6.89511
sr1	anterior	0.0238	0.061	0.011	0.127496	0.182361	4.6162
sr1	premolar	0.002	0.0926	0.072	1.56185	0.878463	4.74969
sr1	molar	0.0362	0.036	0.1649	1.10602	1.56307	7.75027
sr1	molar	0.005	0.004	0.228	0.0798843	3.2626	4.45738
sr1	anterior	0.0439	0.097	0.028	0.0160171	1.08832	5.25802
sr1	anterior	0.049	0.0605	0.0699	1.27947	2.61042	2.99499
sr1	premolar	0.0145	0.0662	0.0567	2.37674	1.14259	1.78483
sr1	molar	0.031	0.152	0.09	2.09635	3.34099	1.74305
sr1	molar	0.036	0.014	0.141	0.0661756	2.69803	2.83342
sr1	anterior	0.0042	0.112	0.214	1.02388	1.26798	1.51871
sr1	anterior	0.0584	0.007	0.174	1.03111	1.55944	2.74336
sr1	premolar	0.1222	0.1205	0.1041	0.381202	1.09655	1.79546
sr1	molar	0.095	0.0113	0.1985	0.0902245	0.261244	1.88602
sr1	molar	0.0317	0.182	0.158	0.387129	0.526451	1.57281
sr1	anterior	0.0639	0.038	0.178	0.913737	5.19385	5.67321
sr1	anterior	0.018	0.128	0.223	1.39665	3.21135	2.52374
sr1	anterior	0.057	0.07	0.0125	0.174078	0.674162	0.759418
sr1	premolar	0.0279	0.112	0.0574	0.328804	0.303839	3.08369
sr1	molar	0.078	0.166	0.084	0.2339	0.113098	5.6098
sr1	molar	0.077	0.122	0.0429	0.0994109	2.18604	3.45024
sr1	anterior	0.058	0.028	0.119	0.19856	0.605734	6.35993
sr1	anterior	0.161	0.1153	0.651	0.512332	0.491198	9.97569
sr1	premolar	0.0008	0.118	0.3347	1.39316	3.83536	2.48308
sr1	premolar	0.0212	0.185	0.167	0.772084	1.9037	3.58979
sr1	molar	0.051	0.096	0.2278	0.375045	1.49502	0.106182
sr1	molar	0.0373	0.0138	0.1228	0.761824	0.685745	0.305497
sr1	anterior	0.026	0.034	0.293	0.448605	1.53926	5.38466
sr1	anterior	0.0028	0.093	0.162	2.64815	2.3285	3.51608
sr1	premolar	0.0858	0.115	0.058	0.588472	0.631265	0.510348
sr1	premolar	0.05	0.212	0.016	0.574285	0.0217122	4.27063
sr1	molar	0.033	0.057	0.056	2.65035	1.3926	2.76409
sr1	molar	0.0851	0.0652	0.116	1.66017	0.34714	1.54216
sr1	anterior	0.0425	0.113	0.1845	0.301964	0.381337	3.45198
sr1	premolar	0.0591	0.1114	0.4711	1.4414	3.91368	5.60608
sr1	molar	0.009	0.152	0.3529	0.16449	1.84701	2.25582
sr1	molar	0.042	0.241	0.5096	0.112326	0.688596	1.26689
sr1	anterior	0.062	0.052	0.297	0.644342	1.03638	6.19344
sr1	anterior	0.033	0.165	0.332	0.709685	1.14769	9.78424
sr1	anterior	0.0129	0.255	0.252	2.34544	1.80768	10.7388
sr1	premolar	0.0171	0.0251	0.2783	0.458107	0.575501	1.85714
sr1	molar	0.066	0.162	0.1088	0.29604	2.55218	2.65542
sr1	molar	0.069	0.263	0.038	0.0382778	0.840332	5.44946
sr1	anterior	0.05	0.156	0.0424	0.386558	0.769194	1.3697
sr1	anterior	0.0544	0.059	0.024	1.33883	2.46578	3.51778
sr1	anterior	0.1205	0.067	0.1098	0.615613	3.67051	2.76865
sr1	premolar	0.0862	0.193	0.3062	0.42295	2.25	0.793155
sr1	premolar	0.0771	0.299	0.2692	0.106819	0.290782	0.362998
sr1	molar	0.0694	0.128	0.4419	0.253991	1.00309	0.76072
sr1	molar	0.015	0.0294	0.5728	0.478918	0.488163	1.14408
sr1	anterior	0.1172	0.134	0.053	1.62484	3.36164	6.93331
sr1	anterior	0.038	0.099	0.0627	0.116236	2.1185	2.40275
sr1	anterior	0.08	0.031	0.084	1.47656	2.6554	3.27787
sr1	premolar	0.01	0.237	0.0202	0.720228	0.0510841	2.98386
sr1	premolar	0.086	0.144	0.0843	0.874462	1.06558	1.25007
sr1	molar	0.058	0.086	0.139	0.534911	1.55074	1.10738
sr1	molar	0.195	0.017	0.3057	1.166	0.213144	2.93425
sr1	anterior	0.027	0.079	0.0194	0.487853	0.0721226	1.65951
sr1	anterior	0.018	0.081	0.022	0.477922	2.1244	1.16154
sr1	anterior	0.0502	0.0272	0.0162	0.410237	0.0309087	1.90375
sr1	premolar	0.0609	0.165	0.1303	2.48426	0.410946	0.322986
sr1	premolar	0.0683	0.15	0.0413	0.158419	1.01122	2.46996
sr1	molar	0.0587	0.065	0.01	0.0688634	1.63334	1.0524
sr1	molar	0.0273	0.042	0.079	0.217215	1.39754	0.464684
sr1	anterior	0.0053	0.021	0	0.0789231	0.564544	0.922892
sr1	anterior	0.0474	0.18	0.032	4.47455	6.84646	0.84814
sr1	premolar	0.0261	0.227	0.1334	0.0436325	2.50935	1.9608
sr1	premolar	0.139	0.183	0.1714	0.947613	0.31031	1.17437
sr1	molar	0.058	0.038	0.0502	0.280002	0.759584	1.5932
sr1	molar	0.173	0.114	0.026	0.00870939	0.56605	4.30922
sr1	anterior	0.012	0.067	0.001	0.0984747	1.06303	2.03783
sr1	anterior	0.074	0.062	0.0254	0.124654	0.0386058	2.1967
sr1	anterior	0.132	0.002	0.068	0.583753	1.42896	1.24618
sr1	premolar	0.085	0.126	0.099	1.8431	1.62406	0.380793
sr1	premolar	0.046	0.129	0.0507	0.0704497	1.60269	1.71321
sr1	molar	0.079	0.061	0.081	0.808905	2.22219	0.525963
sr1	molar	0.02	0.218	0.098	1.64942	0.952519	5.83375
sr1	anterior	0.023	0.06	0.05	0.863417	2.41462	2.68437
sr1	anterior	0.0316	0.07	0.117	0.912101	0.803452	2.0606
sr1	anterior	0.154	0.0377	0.211	1.79068	4.80765	3.12294
sr1	premolar	0.068	0.045	0.093	0.284671	3.59118	0.565419
sr1	premolar	0.014	0.148	0.151	0.564517	2.00552	1.76986
sr1	molar	0.0858	0.08	0.007	1.60261	2.72845	1.13203
sr1	molar	0.1054	0.17	0.175	0.846512	2.82581	0.500352
sr1	anterior	0.023	0.059	0.0052	0.47903	1.41544	0.721325
sr1	anterior	0.045	0.0492	0.092	0.57966	0.676991	2.27233
sr1	anterior	0.0992	0.0335	0.07	0.246346	2.11966	0.760864
sr1	premolar	0.1182	0.0471	0.016	1.1903	2.21883	1.95968
sr1	premolar	0.302	0.176	0.069	1.23295	4.73469	2.14809
sr1	molar	0.046	0.0324	0.0164	0.137664	1.36174	1.17507
sr1	molar	0.0221	0.102	0.309	3.70748	4.90061	2.37792
sr1	anterior	0.045	0.0274	0.062	1.17882	3.34032	2.27135
sr1	anterior	0.0477	0.027	0.184	0.664155	0.908494	0.461558
sr1	anterior	0.019	0.032	0.115	0.158674	1.07037	1.53208
sr1	premolar	0.002	0.1107	0.0267	0.291533	0.522375	7.04407
sr1	premolar	0.084	0.121	0.08	0.0990268	1.14513	0.859215
sr1	molar	0.0239	0.049	0.0232	0.389692	3.8905	0.859045
sr1	molar	0.0846	0.285	0.261	2.33213	2.72084	3.42364
sr1	anterior	0.035	0.007	0.1139	0.538385	0.0901237	0.830814
sr1	anterior	0.32	0.0934	0.296	2.8782	5.12726	3.75723
sr1	anterior	0.0681	0.03	0.0539	0.319885	2.80878	0.90519
sr1	premolar	0.0141	0.0675	0.192	0.196291	1.7267	13.3153
sr1	molar	0	0.0412	0.041	0.977289	0.0522442	6.03282
sr1	molar	0.0153	0.1165	0.0402	0.91895	0.133893	3.17454
sr1	anterior	0.017	0.013	0.0431	0.402712	1.68543	1.25926
sr1	anterior	0.003	0.0037	0.082	0.293484	0.848698	2.00821
sr1	anterior	0.093	0.017	0.115	1.1739	0.743145	3.26536
sr1	molar	0.0048	0.062	0.0439	1.06606	0.841316	1.67963
sr1	molar	0.022	0.053	0.1425	1.92099	1.26946	0.646011
sr1	anterior	0.0256	0.086	0.036	0.504976	1.13701	0.329109
sr1	anterior	0.0161	0.0211	0.0506	1.2073	1.71008	2.6673
sr1	premolar	0.0043	0.031	0.04	0.526466	1.06305	0.75978
sr1	molar	0.03	0.037	0.0085	0.260513	0.0160831	0.147933
sr1	molar	0.0094	0.125	0.371	0.0423133	0.0637409	1.03947
sr1	anterior	0.0914	0.1414	0.116	3.04447	1.04909	1.48878
sr1	anterior	0.0275	0.057	0.037	0.729896	0.576992	2.02672
sr1	premolar	0.0635	0.0101	0.0433	0.0254144	1.56273	2.06567
sr1	molar	0.0169	0.2118	0.1656	2.05683	2.09561	8.1421
sr1	molar	0.069	0.124	0.1474	1.55314	0.841463	0.582084
sr1	anterior	0.0492	0.116	0.067	0.456597	1.05077	0.943391
sr1	anterior	0.02	0.002	0.0136	0.472517	0.503757	2.77688
sr1	anterior	0.0815	0.059	0.0512	0.982685	0.659027	1.94787
sr1	premolar	0.0219	0.041	0.1225	0.365852	0.602871	0.584249
sr1	molar	0.007	0.128	0.003	1.46843	1.78479	0.383025
sr1	molar	0.012	0.044	0.1088	0.621246	1.67169	0.753918
sr1	anterior	0.028	0.047	0.048	0.401048	1.7405	2.78827
sr1	anterior	0.051	0.073	0.105	0.636428	2.93317	0.77798
sr1	anterior	0.008	0.076	0.021	1.44299	0.300471	1.18898
sr1	premolar	0.0001	0.041	0.1283	0.0341821	0.994071	1.01074
sr1	molar	0.043	0.203	0.033	0.0613269	2.29249	0.202815
sr1	molar	0.038	0.049	0.0511	1.05621	0.30786	0.451442
sr1	anterior	0.044	0.033	0.0848	0.243157	5.07076	3.41788
sr1	anterior	0.0861	0.0355	0.158	1.22473	0.495126	0.86248
sr1	anterior	0.054	0.048	0.032	0.120484	0.275088	0.626319
sr1	premolar	0.0642	0.085	0.007	0.200249	2.51242	3.19431
sr1	molar	0.0014	0.247	0.293	0.445294	0.107986	3.25021
sr1	anterior	0.033	0.0708	0.106	1.32125	2.35555	1.6875
sr1	anterior	0.06	0.019	0.126	1.16518	1.60477	0.48428
sr1	anterior	0.001	0.029	0.116	0.0659761	0.00929611	2.15223
sr1	premolar	0.0393	0.086	0.0254	1.74614	3.08345	1.72134
sr1	premolar	0.0083	0.148	0.0827	0.339953	0.891086	3.01853
sr1	molar	0.167	0.0874	0.006	0.138471	0.404244	5.21493
